# Supplementary material for: Bis(tetra­butyl­ammonium) bis­(3,4,5-trioxocyclo­pent-1-ene-1,2-dithiol­ato-κ2 S,S′)cadmate(II) 0.25-hydrate
Source: Acta Crystallogr Sect E Struct Rep Online. 2010 Dec 4;67(Pt 1):m12–3. doi: 10.1107/S1600536810049913 (PMC3050421; doi:10.1107/S1600536810049913)
Supplement: Supplementary file 1 [file e-67-00m12-sup1.cif]

##############################################################################
###                                                                        ###
###        Electronic paper (Acta Crystallographica Section E)             ###
###                                                                        ###
##############################################################################
#                                                                            #
# This CIF contains the data in a paper accepted for publication in Acta     #
# Crystallographica Section E. It conforms to the requirements of Notes      #
# for Authors for Section E, and has been peer reviewed under the auspices   #
# of the IUCr Commission on Journals.                                        #
#                                                                            #
# Full details of the Crystallographic Information File format               #
# are given in the paper "The Crystallographic Information File (CIF):       #
# a New Standard Archive File for Crystallography" by S. R. Hall, F. H.      #
# Allen and I. D. Brown [Acta Cryst. (1991), A47, 655-685].                  #
#                                                                            #
# The current version of the core CIF dictionary is obtainable from          #
# ftp://ftp.iucr.org/pub/cif_core.dic. The current version number is 2.4.    #
#                                                                            #
# Software is freely available for graphical display of the structure(s) in  #
# this CIF.  For information consult the CIF home page http://www.iucr.org/  #
# cif/home.html                                                              #
#                                                                            #
# This file may be used for bona fide research purposes within the           #
# scientific community so long as proper attribution is given to the journal # 
# article from which it was obtained.                                        #
#                                                                            #
##############################################################################
                                             
data_global
_audit_creation_method     'form.cif (version 2.0)'
_journal_data_validation_number     ?
_journal_date_recd_electronic     2010-10-01
_journal_date_accepted     2010-11-29
_journal_name_full     'Acta Crystallographica, Section E'
_journal_year     2011
_journal_volume     67
_journal_issue      1
_journal_page_first     m12
_journal_page_last     m13
_journal_paper_category     QM
_journal_coeditor_code     JJ2066
_publ_contact_author_name     'GuangMing, Xia'
_publ_contact_author_address
;
School of Chemistry and Chemical Engineering,
TaiShan Medical University
Tai'an 271016
People's Republic of China
;
_publ_contact_author_email     'Binboll@126.com'
_publ_contact_author_fax     '86 0531 82767937'
_publ_contact_author_phone     '86 0531 89736609'
_publ_section_title
;\
Bis(tetrabutylammonium)
bis(3,4,5-trioxocyclopent-1-ene-1,2-dithiolato-\k^2^<i>S</i>,<i>S</i>')\
cadmate(II) 0.25-hydrate
;
loop_
    _publ_author_name
    _publ_author_footnote
    _publ_author_address
    'Chen, Hong-Yu' ?
;
School of Chemistry and Chemical Engineering,
TaiShan Medical University
Tai'an 271016
People's Republic of China
;
    'Xia, Guang-Ming' ?
;
Shandong Provincial Key Laboratory of Fluorine Chemistry
and Chemical Materials,
School of Chemistry and Chemical Engineering,
University of Jinan
Ji'nan 250022
People's Republic of China
;
    'Zhang, Zhen-Wei' ?
;
Shandong Provincial Key Laboratory of Fluorine Chemistry
and Chemical Materials,
School of Chemistry and Chemical Engineering,
University of Jinan
Ji'nan 250022
People's Republic of China
;
    'Li, Ping' ?
;
School of Chemistry and Chemical Engineering,
TaiShan Medical University
Tai'an 271016
People's Republic of China
;
data_I
_audit_creation_method     SHELXL-97
_chemical_name_systematic
;
Bis(tetrabutylammonium)
bis(3,4,5-trioxocyclopent-1-ene-1,2-dithiolato-
\k^2^<i>S</i>,<i>S</i>')cadmate(II) 0.25-hydrate
;
_chemical_name_common     ?
_chemical_formula_moiety     '2(C16 H36 N +), C10 Cd O6 S4 2-, 0.25(H2 O)'
_chemical_formula_sum     'C42 H72.50 Cd N2 O6.25 S4'
_chemical_formula_iupac     '(C16 H36 N)2 [Cd (C5 O3 S2)2], 0.25H2 O'
_chemical_formula_weight     946.16
_chemical_melting_point     ?
_symmetry_cell_setting     triclinic
_symmetry_space_group_name_H-M     'P -1'
_symmetry_space_group_name_Hall     '-P 1'
loop_
    _symmetry_equiv_pos_as_xyz
    'x, y, z'
    '-x, -y, -z'
_cell_length_a     9.820(5)
_cell_length_b     15.002(5)
_cell_length_c     17.406(5)
_cell_angle_alpha     74.853(5)
_cell_angle_beta     86.898(5)
_cell_angle_gamma     87.705(5)
_cell_volume     2470.6(17)
_cell_formula_units_Z     2
_cell_measurement_reflns_used     6268
_cell_measurement_theta_min     2.49
_cell_measurement_theta_max     27.49
_cell_measurement_temperature     293(2)
_exptl_crystal_description     prism
_exptl_crystal_colour     red
_exptl_crystal_size_max     0.24
_exptl_crystal_size_mid     0.18
_exptl_crystal_size_min     0.15
_exptl_crystal_density_diffrn     1.272
_exptl_crystal_density_meas     ?
_exptl_crystal_density_method     'not measured'
_exptl_crystal_F_000     1001
_exptl_absorpt_coefficient_mu     0.654
_exptl_absorpt_correction_type     multi-scan
_exptl_absorpt_process_details
;
(CrysAlis RED; Oxford Diffraction, 2007)
;
_exptl_absorpt_correction_T_min     0.775
_exptl_absorpt_correction_T_max     0.858
_exptl_special_details
;
;
_diffrn_ambient_temperature     293(2)
_diffrn_radiation_type     MoK\a
_diffrn_radiation_wavelength     0.71069
_diffrn_radiation_source     'fine-focus sealed tube'
_diffrn_radiation_monochromator     graphite
_diffrn_measurement_device_type     'Oxford Diffraction CCD area-detector'
_diffrn_measurement_method     '\f and \w'
_diffrn_detector_area_resol_mean     ?
_diffrn_reflns_number     30150
_diffrn_reflns_av_R_equivalents     0.0324
_diffrn_reflns_av_sigmaI/netI     0.0384
_diffrn_reflns_theta_min     3.11
_diffrn_reflns_theta_max     26.37
_diffrn_reflns_theta_full     26.37
_diffrn_measured_fraction_theta_max     0.996
_diffrn_measured_fraction_theta_full     0.996
_diffrn_reflns_limit_h_min     -12
_diffrn_reflns_limit_h_max     12
_diffrn_reflns_limit_k_min     -18
_diffrn_reflns_limit_k_max     18
_diffrn_reflns_limit_l_min     -21
_diffrn_reflns_limit_l_max     21
_diffrn_standards_number     ?
_diffrn_standards_interval_count     ?
_diffrn_standards_interval_time     ?
_diffrn_standards_decay_%     ?
_refine_special_details
;
Refinement of <i>F</i>^2^ against ALL reflections. The weighted <i>R</i>-factor
<i>wR</i> and goodness of fit <i>S</i> are based on <i>F</i>^2^, conventional
<i>R</i>-factors <i>R</i> are based on <i>F</i>, with <i>F</i> set to zero for
negative <i>F</i>^2^. The threshold expression of <i>F</i>^2^ >
\s(<i>F</i>^2^) is used only for calculating <i>R</i>-factors(gt) <i>etc</i>.
and is not relevant to the choice of reflections for refinement.
<i>R</i>-factors based on <i>F</i>^2^ are statistically about twice as large
as those based on <i>F</i>, and <i>R</i>- factors based on ALL data will be
even larger.
;
_reflns_number_total     10069
_reflns_number_gt     6510
_reflns_threshold_expression     I>2sigma(I)
_refine_ls_structure_factor_coef     Fsqd
_refine_ls_matrix_type     full
_refine_ls_R_factor_all     0.0832
_refine_ls_R_factor_gt     0.0500
_refine_ls_wR_factor_gt     0.1281
_refine_ls_wR_factor_ref     0.1436
_refine_ls_goodness_of_fit_ref     1.037
_refine_ls_restrained_S_all     1.065
_refine_ls_number_reflns     10069
_refine_ls_number_parameters     534
_refine_ls_number_restraints     54
_refine_ls_hydrogen_treatment     constr
_refine_ls_weighting_scheme     calc
_refine_ls_weighting_details
         'calc w=1/[\s^2^(Fo^2^)+(0.0756P)^2^+0.4766P] where P=(Fo^2^+2Fc^2^)/3'
_atom_sites_solution_hydrogens     geom
_atom_sites_solution_primary     direct
_atom_sites_solution_secondary     difmap
_refine_ls_shift/su_max     0.001
_refine_ls_shift/su_mean     0.000
_refine_diff_density_max     0.723
_refine_diff_density_min     -0.419
_refine_ls_extinction_method     none
_refine_ls_extinction_coef     ?
loop_
    _atom_type_symbol
    _atom_type_description
    _atom_type_scat_dispersion_real
    _atom_type_scat_dispersion_imag
    _atom_type_scat_source
    'C' 'C' 0.0033 0.0016
                         'International Tables Vol C Tables 4.2.6.8 and 6.1.1.4'
    'H' 'H' 0.0000 0.0000
                         'International Tables Vol C Tables 4.2.6.8 and 6.1.1.4'
    'N' 'N' 0.0061 0.0033
                         'International Tables Vol C Tables 4.2.6.8 and 6.1.1.4'
    'O' 'O' 0.0106 0.0060
                         'International Tables Vol C Tables 4.2.6.8 and 6.1.1.4'
    'S' 'S' 0.1246 0.1234
                         'International Tables Vol C Tables 4.2.6.8 and 6.1.1.4'
    'Cd' 'Cd' -0.8075 1.2024
                         'International Tables Vol C Tables 4.2.6.8 and 6.1.1.4'
_computing_data_collection     '<i>CrysAlis PRO</i> (Oxford Diffraction, 2007)'
_computing_cell_refinement     '<i>CrysAlis PRO</i> (Oxford Diffraction, 2007)'
_computing_data_reduction     '<i>CrysAlis RED</i> (Oxford Diffraction, 2007)'
_computing_structure_solution     'SIR97 (Altomare <i>et al.</i>, 1999)'
_computing_structure_refinement     'SHELXL97 (Sheldrick, 2008)'
_computing_molecular_graphics     'SHELXTL (Sheldrick, 2008)'
_computing_publication_material     'WinGX (Farrugia, 1999)'
loop_
    _atom_site_type_symbol
    _atom_site_label
    _atom_site_fract_x
    _atom_site_fract_y
    _atom_site_fract_z
    _atom_site_U_iso_or_equiv
    _atom_site_adp_type
    _atom_site_calc_flag
    _atom_site_refinement_flags
    _atom_site_occupancy
    _atom_site_disorder_assembly
    _atom_site_disorder_group
    C C1 0.5036(3) 0.0335(2) 0.73690(19) 0.0507(8) Uani d . 1 . .
    C C2 0.6118(4) 0.0659(2) 0.7719(2) 0.0542(8) Uani d . 1 . .
    C C3 0.7159(4) -0.0061(3) 0.7956(2) 0.0673(10) Uani d . 1 . .
    C C4 0.6686(4) -0.0890(3) 0.7720(3) 0.0670(10) Uani d . 1 . .
    C C5 0.5340(4) -0.0624(3) 0.7358(2) 0.0607(9) Uani d . 1 . .
    C C6 0.1825(4) 0.3965(2) 0.7705(2) 0.0564(9) Uani d . 1 . .
    C C7 0.2513(4) 0.4415(2) 0.6991(2) 0.0537(8) Uani d . 1 . .
    C C8 0.1950(5) 0.5367(3) 0.6716(3) 0.0703(11) Uani d . 1 . .
    C C9 0.0873(4) 0.5494(3) 0.7309(3) 0.0723(11) Uani d . 1 . .
    C C10 0.0816(4) 0.4599(3) 0.7949(3) 0.0733(11) Uani d . 1 . .
    C C11 0.2345(4) 0.7393(3) 0.9656(2) 0.0725(11) Uani d D 1 . .
    H H11A 0.2322 0.6810 0.9515 0.087 Uiso calc R 1 A 1
    H H11B 0.3240 0.7645 0.9489 0.087 Uiso calc R 1 A 1
    C C12 0.2188(5) 0.7200(3) 1.0553(2) 0.0859(13) Uani d PD 0.589(11) B 1
    H H12A 0.1385 0.6838 1.0749 0.103 Uiso calc PR 0.589(11) B 1
    H H12B 0.2086 0.7776 1.0709 0.103 Uiso calc PR 0.589(11) B 1
    C C13 0.3488(11) 0.6657(10) 1.0910(6) 0.090(5) Uani d PD 0.589(11) B 1
    H H13A 0.3774 0.6218 1.0608 0.108 Uiso calc PR 0.589(11) B 1
    H H13B 0.4222 0.7082 1.0872 0.108 Uiso calc PR 0.589(11) B 1
    C C14 0.3200(11) 0.6145(6) 1.1781(5) 0.111(4) Uani d PDU 0.589(11) B 1
    H H14A 0.4001 0.5796 1.1988 0.167 Uiso calc PR 0.589(11) B 1
    H H14B 0.2461 0.5734 1.1818 0.167 Uiso calc PR 0.589(11) B 1
    H H14C 0.2958 0.6584 1.2083 0.167 Uiso calc PR 0.589(11) B 1
    C C12' 0.2188(5) 0.7200(3) 1.0553(2) 0.0859(13) Uani d PD 0.411(11) B 2
    H H12C 0.1266 0.7004 1.0723 0.103 Uiso calc PR 0.411(11) B 2
    H H12D 0.2320 0.7767 1.0706 0.103 Uiso calc PR 0.411(11) B 2
    C C13' 0.3202(16) 0.6453(13) 1.0989(11) 0.098(8) Uani d PD 0.411(11) B 2
    H H13C 0.3060 0.6354 1.1560 0.117 Uiso calc PR 0.411(11) B 2
    H H13D 0.3058 0.5874 1.0858 0.117 Uiso calc PR 0.411(11) B 2
    C C14' 0.4663(15) 0.6772(11) 1.0729(10) 0.133(6) Uani d PDU 0.411(11) B 2
    H H14D 0.5301 0.6342 1.1039 0.199 Uiso calc PR 0.411(11) B 2
    H H14E 0.4770 0.7373 1.0812 0.199 Uiso calc PR 0.411(11) B 2
    H H14F 0.4829 0.6801 1.0175 0.199 Uiso calc PR 0.411(11) B 2
    C C15 0.1684(4) 0.8095(3) 0.8315(2) 0.0765(11) Uani d D 1 . .
    H H15A 0.2604 0.8322 0.8200 0.092 Uiso calc R 1 B .
    H H15B 0.1699 0.7474 0.8247 0.092 Uiso calc R 1 . .
    C C16 0.0772(5) 0.8692(4) 0.7713(2) 0.0898(13) Uani d D 1 B .
    H H16A 0.0837 0.9331 0.7727 0.108 Uiso calc R 1 . .
    H H16B -0.0166 0.8512 0.7849 0.108 Uiso calc R 1 . .
    C C17 0.1165(5) 0.8606(4) 0.6879(2) 0.0952(15) Uani d D 1 . .
    H H17A 0.2069 0.8846 0.6723 0.114 Uiso calc R 1 B .
    H H17B 0.1194 0.7959 0.6879 0.114 Uiso calc R 1 . .
    C C18 0.0166(6) 0.9124(5) 0.6283(3) 0.130(2) Uani d D 1 B .
    H H18A 0.0422 0.9037 0.5767 0.195 Uiso calc R 1 . .
    H H18B 0.0172 0.9771 0.6260 0.195 Uiso calc R 1 . .
    H H18C -0.0733 0.8896 0.6442 0.195 Uiso calc R 1 . .
    C C19 0.1267(4) 0.8979(3) 0.9364(3) 0.0771(11) Uani d D 1 . .
    H H19A 0.0885 0.8906 0.9902 0.093 Uiso calc R 1 B .
    H H19B 0.0650 0.9387 0.9006 0.093 Uiso calc R 1 . .
    C C20 0.2627(5) 0.9453(3) 0.9295(3) 0.1104(18) Uani d D 1 B .
    H H20A 0.3012 0.9576 0.8754 0.133 Uiso calc R 1 . .
    H H20B 0.3270 0.9067 0.9650 0.133 Uiso calc R 1 . .
    C C21 0.2321(7) 1.0370(3) 0.9532(4) 0.144(2) Uani d DU 1 . .
    H H21A 0.1911 1.0807 0.9086 0.173 Uiso calc R 1 B .
    H H21B 0.1646 1.0253 0.9972 0.173 Uiso calc R 1 . .
    C C22 0.3502(7) 1.0818(5) 0.9768(5) 0.164(3) Uani d DU 1 B .
    H H22A 0.3189 1.1364 0.9921 0.246 Uiso calc R 1 . .
    H H22B 0.4154 1.0982 0.9326 0.246 Uiso calc R 1 . .
    H H22C 0.3925 1.0396 1.0209 0.246 Uiso calc R 1 . .
    C C23 -0.0140(4) 0.7709(3) 0.9402(2) 0.0715(11) Uani d D 1 . .
    H H23A -0.0360 0.7720 0.9949 0.086 Uiso calc R 1 B .
    H H23B -0.0763 0.8141 0.9069 0.086 Uiso calc R 1 . .
    C C24 -0.0399(5) 0.6756(3) 0.9323(3) 0.0910(13) Uani d DU 1 B .
    H H24A 0.0177 0.6302 0.9671 0.109 Uiso calc R 1 . .
    H H24B -0.0201 0.6724 0.8778 0.109 Uiso calc R 1 . .
    C C25 -0.1950(5) 0.6563(4) 0.9565(3) 0.1045(16) Uani d DU 1 . .
    H H25A -0.2175 0.6711 1.0068 0.125 Uiso calc R 1 B .
    H H25B -0.2514 0.6955 0.9164 0.125 Uiso calc R 1 . .
    C C26 -0.2239(7) 0.5585(4) 0.9642(4) 0.138(2) Uani d D 1 B .
    H H26A -0.3190 0.5482 0.9780 0.206 Uiso calc R 1 . .
    H H26B -0.1702 0.5199 1.0051 0.206 Uiso calc R 1 . .
    H H26C -0.2013 0.5439 0.9145 0.206 Uiso calc R 1 . .
    C C27 0.3573(4) 0.3164(3) 0.3344(2) 0.0645(10) Uani d . 1 . .
    H H27A 0.3649 0.2527 0.3315 0.077 Uiso calc R 1 . .
    H H27B 0.2766 0.3438 0.3068 0.077 Uiso calc R 1 . .
    C C28 0.4794(5) 0.3661(3) 0.2909(2) 0.0745(11) Uani d . 1 . .
    H H28A 0.5618 0.3351 0.3140 0.089 Uiso calc R 1 . .
    H H28B 0.4772 0.4287 0.2967 0.089 Uiso calc R 1 . .
    C C29 0.4815(6) 0.3686(3) 0.2038(2) 0.0891(14) Uani d . 1 . .
    H H29A 0.3959 0.3956 0.1821 0.107 Uiso calc R 1 . .
    H H29B 0.4886 0.3058 0.1984 0.107 Uiso calc R 1 . .
    C C30 0.5983(6) 0.4233(4) 0.1554(3) 0.1052(17) Uani d . 1 . .
    H H30A 0.5935 0.4233 0.1005 0.158 Uiso calc R 1 . .
    H H30B 0.6836 0.3956 0.1751 0.158 Uiso calc R 1 . .
    H H30C 0.5916 0.4858 0.1600 0.158 Uiso calc R 1 . .
    C C31 0.4608(4) 0.2796(2) 0.4680(2) 0.0594(9) Uani d . 1 . .
    H H31A 0.5369 0.3184 0.4447 0.071 Uiso calc R 1 . .
    H H31B 0.4437 0.2856 0.5219 0.071 Uiso calc R 1 . .
    C C32 0.5039(4) 0.1803(3) 0.4729(2) 0.0671(10) Uani d . 1 . .
    H H32A 0.4328 0.1397 0.5011 0.081 Uiso calc R 1 . .
    H H32B 0.5161 0.1719 0.4195 0.081 Uiso calc R 1 . .
    C C33 0.6347(4) 0.1550(3) 0.5153(3) 0.0787(12) Uani d . 1 . .
    H H33A 0.6239 0.1678 0.5671 0.094 Uiso calc R 1 . .
    H H33B 0.7066 0.1934 0.4851 0.094 Uiso calc R 1 . .
    C C34 0.6773(5) 0.0538(3) 0.5263(3) 0.1035(16) Uani d . 1 . .
    H H34A 0.7608 0.0412 0.5539 0.155 Uiso calc R 1 . .
    H H34B 0.6908 0.0410 0.4751 0.155 Uiso calc R 1 . .
    H H34C 0.6072 0.0153 0.5569 0.155 Uiso calc R 1 . .
    C C35 0.2118(4) 0.2592(3) 0.4525(2) 0.0656(10) Uani d . 1 . .
    H H35A 0.1366 0.2846 0.4188 0.079 Uiso calc R 1 . .
    H H35B 0.2311 0.1971 0.4474 0.079 Uiso calc R 1 . .
    C C36 0.1655(4) 0.2532(3) 0.5383(2) 0.0748(11) Uani d . 1 . .
    H H36A 0.2396 0.2284 0.5730 0.090 Uiso calc R 1 . .
    H H36B 0.1415 0.3146 0.5440 0.090 Uiso calc R 1 . .
    C C37 0.0430(5) 0.1918(4) 0.5630(3) 0.0986(15) Uani d . 1 . .
    H H37A -0.0319 0.2189 0.5297 0.118 Uiso calc R 1 . .
    H H37B 0.0659 0.1320 0.5534 0.118 Uiso calc R 1 . .
    C C38 -0.0033(5) 0.1781(4) 0.6488(3) 0.1113(18) Uani d . 1 . .
    H H38A -0.0798 0.1380 0.6607 0.167 Uiso calc R 1 . .
    H H38B -0.0297 0.2367 0.6584 0.167 Uiso calc R 1 . .
    H H38C 0.0699 0.1507 0.6823 0.167 Uiso calc R 1 . .
    C C39 0.3117(4) 0.4152(2) 0.4294(2) 0.0673(10) Uani d D 1 . .
    H H39A 0.3000 0.4123 0.4857 0.081 Uiso calc R 1 C 3
    H H39B 0.3931 0.4500 0.4092 0.081 Uiso calc R 1 C 3
    C C40 0.1907(5) 0.4686(3) 0.3877(3) 0.0908(14) Uani d PD 0.796(12) D 3
    H H40A 0.1140 0.4280 0.3948 0.109 Uiso calc PR 0.796(12) D 3
    H H40B 0.2134 0.4899 0.3311 0.109 Uiso calc PR 0.796(12) D 3
    C C41 0.1492(7) 0.5537(4) 0.4212(5) 0.109(3) Uani d PDU 0.796(12) D 3
    H H41A 0.0721 0.5861 0.3926 0.131 Uiso calc PR 0.796(12) D 3
    H H41B 0.1196 0.5314 0.4768 0.131 Uiso calc PR 0.796(12) D 3
    C C42 0.2576(7) 0.6183(4) 0.4149(5) 0.146(2) Uani d PDU 0.796(12) D 3
    H H42A 0.2252 0.6683 0.4366 0.219 Uiso calc PR 0.796(12) D 3
    H H42B 0.2859 0.6422 0.3600 0.219 Uiso calc PR 0.796(12) D 3
    H H42C 0.3336 0.5873 0.4441 0.219 Uiso calc PR 0.796(12) D 3
    C C40' 0.1907(5) 0.4686(3) 0.3877(3) 0.0908(14) Uani d PD 0.204(12) D 4
    H H40C 0.1125 0.4603 0.4251 0.109 Uiso calc PR 0.204(12) D 4
    H H40D 0.1693 0.4426 0.3445 0.109 Uiso calc PR 0.204(12) D 4
    C C41' 0.213(3) 0.5728(7) 0.3538(9) 0.091(9) Uani d PD 0.204(12) D 4
    H H41C 0.2811 0.5819 0.3103 0.110 Uiso calc PR 0.204(12) D 4
    H H41D 0.1283 0.6024 0.3324 0.110 Uiso calc PR 0.204(12) D 4
    C C42' 0.2576(7) 0.6183(4) 0.4149(5) 0.146(2) Uani d PD 0.204(12) D 4
    H H42D 0.2677 0.6832 0.3912 0.219 Uiso calc PR 0.204(12) D 4
    H H42E 0.3434 0.5913 0.4346 0.219 Uiso calc PR 0.204(12) D 4
    H H42F 0.1905 0.6095 0.4583 0.219 Uiso calc PR 0.204(12) D 4
    Cd Cd1 0.39579(3) 0.238778(19) 0.740476(17) 0.06795(13) Uani d . 1 . .
    N N1 0.1294(3) 0.8046(2) 0.91830(17) 0.0630(8) Uani d . 1 B .
    N N2 0.3363(3) 0.31687(19) 0.42099(16) 0.0562(7) Uani d . 1 D .
    O O1 0.8225(3) -0.0030(2) 0.8281(2) 0.0990(10) Uani d . 1 . .
    O O2 0.7269(4) -0.1637(2) 0.7821(3) 0.1111(12) Uani d . 1 . .
    O O3 0.4656(3) -0.11311(19) 0.7096(2) 0.0877(9) Uani d . 1 . .
    O O4 0.2312(4) 0.5948(2) 0.6119(2) 0.1084(11) Uani d . 1 . .
    O O5 0.0145(4) 0.6179(2) 0.7289(2) 0.1106(11) Uani d . 1 . .
    O O6 0.0088(4) 0.4455(3) 0.8549(2) 0.1246(14) Uani d . 1 . .
    S S1 0.35964(11) 0.09033(7) 0.70076(7) 0.0724(3) Uani d . 1 . .
    S S2 0.62646(11) 0.17189(7) 0.78798(7) 0.0771(3) Uani d . 1 . .
    S S3 0.20701(14) 0.28767(7) 0.82643(7) 0.0834(3) Uani d . 1 . .
    S S4 0.38097(11) 0.40010(7) 0.64893(6) 0.0682(3) Uani d . 1 . .
    O O7 0.9700(12) 0.1218(8) 0.8742(7) 0.086(3) Uani d P 0.25 . .
    H H1O7 0.9367 0.1126 0.8330 0.128 Uiso d PR 0.25 . .
    H H2O7 1.0153 0.1710 0.8597 0.128 Uiso d PR 0.25 . .
loop_
    _atom_site_aniso_label
    _atom_site_aniso_U_11
    _atom_site_aniso_U_22
    _atom_site_aniso_U_33
    _atom_site_aniso_U_12
    _atom_site_aniso_U_13
    _atom_site_aniso_U_23
    C1 0.0465(19) 0.0484(19) 0.0585(19) 0.0012(15) 0.0009(15) -0.0173(15)
    C2 0.052(2) 0.054(2) 0.058(2) 0.0052(17) -0.0039(16) -0.0180(16)
    C3 0.052(2) 0.063(2) 0.086(3) 0.0056(19) -0.005(2) -0.020(2)
    C4 0.057(2) 0.048(2) 0.094(3) 0.0105(18) -0.002(2) -0.0159(19)
    C5 0.060(2) 0.051(2) 0.073(2) 0.0023(18) 0.0017(18) -0.0209(18)
    C6 0.059(2) 0.052(2) 0.061(2) -0.0002(17) -0.0034(17) -0.0198(17)
    C7 0.060(2) 0.050(2) 0.054(2) -0.0004(17) -0.0085(16) -0.0176(16)
    C8 0.081(3) 0.054(2) 0.075(3) -0.004(2) -0.019(2) -0.013(2)
    C9 0.073(3) 0.057(2) 0.094(3) 0.013(2) -0.017(2) -0.031(2)
    C10 0.067(3) 0.068(3) 0.087(3) 0.008(2) 0.004(2) -0.029(2)
    C11 0.069(3) 0.066(2) 0.084(3) 0.015(2) -0.020(2) -0.020(2)
    C12 0.099(4) 0.072(3) 0.079(3) 0.001(3) -0.028(3) -0.001(2)
    C13 0.132(13) 0.042(6) 0.102(9) 0.000(7) -0.036(8) -0.023(5)
    C14 0.166(9) 0.072(5) 0.095(7) 0.012(5) -0.066(6) -0.010(4)
    C12' 0.099(4) 0.072(3) 0.079(3) 0.001(3) -0.028(3) -0.001(2)
    C13' 0.114(13) 0.055(11) 0.111(14) -0.006(10) -0.054(10) 0.012(8)
    C14' 0.112(11) 0.130(12) 0.166(13) 0.038(9) -0.047(10) -0.053(10)
    C15 0.069(3) 0.089(3) 0.069(3) 0.011(2) -0.004(2) -0.017(2)
    C16 0.084(3) 0.102(4) 0.076(3) 0.016(3) -0.013(2) -0.010(2)
    C17 0.098(4) 0.116(4) 0.068(3) -0.003(3) -0.009(2) -0.017(3)
    C18 0.142(6) 0.160(6) 0.083(3) -0.009(5) -0.032(4) -0.016(4)
    C19 0.087(3) 0.062(3) 0.079(3) 0.014(2) -0.018(2) -0.011(2)
    C20 0.118(4) 0.062(3) 0.139(5) -0.003(3) -0.039(4) 0.002(3)
    C21 0.143(5) 0.068(3) 0.210(6) 0.001(3) -0.044(5) -0.008(4)
    C22 0.184(7) 0.128(6) 0.191(7) 0.034(5) -0.057(6) -0.058(5)
    C23 0.063(2) 0.080(3) 0.068(2) 0.006(2) -0.0034(19) -0.012(2)
    C24 0.082(3) 0.088(3) 0.100(3) -0.005(3) -0.013(3) -0.015(3)
    C25 0.109(4) 0.103(4) 0.101(4) -0.004(3) -0.015(3) -0.023(3)
    C26 0.134(6) 0.118(5) 0.156(6) -0.018(4) -0.019(4) -0.021(4)
    C27 0.081(3) 0.055(2) 0.061(2) -0.001(2) -0.0143(19) -0.0174(17)
    C28 0.095(3) 0.065(3) 0.065(2) -0.006(2) -0.008(2) -0.019(2)
    C29 0.120(4) 0.081(3) 0.068(3) -0.008(3) -0.007(3) -0.020(2)
    C30 0.138(5) 0.094(4) 0.082(3) -0.002(3) 0.013(3) -0.024(3)
    C31 0.064(2) 0.056(2) 0.059(2) -0.0021(18) -0.0103(17) -0.0147(17)
    C32 0.074(3) 0.056(2) 0.071(2) 0.003(2) -0.010(2) -0.0138(18)
    C33 0.062(3) 0.070(3) 0.097(3) 0.007(2) -0.010(2) -0.008(2)
    C34 0.091(4) 0.084(3) 0.122(4) 0.025(3) -0.005(3) -0.008(3)
    C35 0.065(2) 0.056(2) 0.077(3) -0.0050(19) -0.0149(19) -0.0164(19)
    C36 0.070(3) 0.076(3) 0.077(3) 0.001(2) -0.009(2) -0.016(2)
    C37 0.074(3) 0.103(4) 0.117(4) -0.012(3) 0.006(3) -0.026(3)
    C38 0.085(4) 0.127(5) 0.106(4) 0.004(3) 0.015(3) -0.007(3)
    C39 0.083(3) 0.047(2) 0.078(2) 0.000(2) -0.014(2) -0.0242(18)
    C40 0.106(4) 0.062(3) 0.112(4) 0.021(3) -0.038(3) -0.031(2)
    C41 0.105(5) 0.066(4) 0.159(8) 0.018(3) -0.028(5) -0.035(4)
    C42 0.136(6) 0.108(5) 0.197(7) 0.012(4) -0.011(5) -0.046(5)
    C40' 0.106(4) 0.062(3) 0.112(4) 0.021(3) -0.038(3) -0.031(2)
    C41' 0.095(19) 0.083(17) 0.11(2) 0.002(14) -0.006(15) -0.047(15)
    C42' 0.136(6) 0.108(5) 0.197(7) 0.012(4) -0.011(5) -0.046(5)
    Cd1 0.0753(2) 0.05395(19) 0.0784(2) 0.01462(14) -0.00680(15) -0.02569(14)
    N1 0.0611(19) 0.065(2) 0.0605(18) 0.0078(16) -0.0078(14) -0.0123(15)
    N2 0.0654(19) 0.0466(16) 0.0599(17) 0.0005(14) -0.0146(14) -0.0176(13)
    O1 0.067(2) 0.091(2) 0.150(3) 0.0213(17) -0.0410(19) -0.047(2)
    O2 0.090(2) 0.0582(19) 0.186(4) 0.0213(17) -0.031(2) -0.030(2)
    O3 0.078(2) 0.0613(17) 0.138(3) 0.0057(15) -0.0235(18) -0.0479(18)
    O4 0.142(3) 0.068(2) 0.098(2) 0.007(2) 0.000(2) 0.0061(18)
    O5 0.115(3) 0.075(2) 0.148(3) 0.037(2) -0.024(2) -0.041(2)
    O6 0.124(3) 0.103(3) 0.136(3) 0.025(2) 0.056(3) -0.028(2)
    S1 0.0659(6) 0.0606(6) 0.0998(7) 0.0167(5) -0.0315(5) -0.0341(5)
    S2 0.0676(7) 0.0607(6) 0.1173(9) 0.0053(5) -0.0214(6) -0.0461(6)
    S3 0.1071(9) 0.0572(6) 0.0749(7) 0.0133(6) 0.0228(6) -0.0051(5)
    S4 0.0782(7) 0.0620(6) 0.0644(6) -0.0001(5) 0.0105(5) -0.0193(5)
    O7 0.080(8) 0.082(8) 0.097(8) -0.018(7) -0.012(6) -0.023(7)
_geom_special_details
;
All e.s.d.'s (except the e.s.d. in the dihedral angle between two l.s. planes)
are estimated using the full covariance matrix. The cell e.s.d.'s are taken
into account individually in the estimation of e.s.d.'s in distances, angles
and torsion angles; correlations between e.s.d.'s in cell parameters are only
used when they are defined by crystal symmetry. An approximate (isotropic)
treatment of cell e.s.d.'s is used for estimating e.s.d.'s involving l.s.
planes.
;
loop_
    _geom_bond_atom_site_label_1
    _geom_bond_atom_site_label_2
    _geom_bond_site_symmetry_2
    _geom_bond_distance
    _geom_bond_publ_flag
    C1 C2 . 1.415(5) ?
    C1 C5 . 1.463(5) ?
    C1 S1 . 1.685(4) ?
    C2 C3 . 1.451(5) ?
    C2 S2 . 1.699(4) ?
    C3 O1 . 1.224(5) ?
    C3 C4 . 1.504(6) ?
    C4 O2 . 1.214(4) ?
    C4 C5 . 1.490(5) ?
    C5 O3 . 1.222(4) ?
    C6 C7 . 1.402(5) ?
    C6 C10 . 1.468(5) ?
    C6 S3 . 1.683(4) ?
    C7 C8 . 1.478(5) ?
    C7 S4 . 1.693(4) ?
    C8 O4 . 1.215(5) ?
    C8 C9 . 1.480(6) ?
    C9 O5 . 1.222(5) ?
    C9 C10 . 1.505(6) ?
    C10 O6 . 1.209(5) ?
    C11 C12 . 1.513(5) ?
    C11 N1 . 1.514(5) ?
    C11 H11A . 0.9700 ?
    C11 H11B . 0.9700 ?
    C12 C13 . 1.554(8) ?
    C12 H12A . 0.9700 ?
    C12 H12B . 0.9700 ?
    C13 C14 . 1.526(9) ?
    C13 H13A . 0.9700 ?
    C13 H13B . 0.9700 ?
    C14 H14A . 0.9600 ?
    C14 H14B . 0.9600 ?
    C14 H14C . 0.9600 ?
    C13' C14' . 1.538(10) ?
    C13' H13C . 0.9700 ?
    C13' H13D . 0.9700 ?
    C14' H14D . 0.9600 ?
    C14' H14E . 0.9600 ?
    C14' H14F . 0.9600 ?
    C15 C16 . 1.499(5) ?
    C15 N1 . 1.522(5) ?
    C15 H15A . 0.9700 ?
    C15 H15B . 0.9700 ?
    C16 C17 . 1.520(5) ?
    C16 H16A . 0.9700 ?
    C16 H16B . 0.9700 ?
    C17 C18 . 1.507(6) ?
    C17 H17A . 0.9700 ?
    C17 H17B . 0.9700 ?
    C18 H18A . 0.9600 ?
    C18 H18B . 0.9600 ?
    C18 H18C . 0.9600 ?
    C19 N1 . 1.511(5) ?
    C19 C20 . 1.524(4) ?
    C19 H19A . 0.9700 ?
    C19 H19B . 0.9700 ?
    C20 C21 . 1.550(4) ?
    C20 H20A . 0.9700 ?
    C20 H20B . 0.9700 ?
    C21 C22 . 1.492(5) ?
    C21 H21A . 0.9700 ?
    C21 H21B . 0.9700 ?
    C22 H22A . 0.9600 ?
    C22 H22B . 0.9600 ?
    C22 H22C . 0.9600 ?
    C23 C24 . 1.503(5) ?
    C23 N1 . 1.511(5) ?
    C23 H23A . 0.9700 ?
    C23 H23B . 0.9700 ?
    C24 C25 . 1.577(6) ?
    C24 H24A . 0.9700 ?
    C24 H24B . 0.9700 ?
    C25 C26 . 1.475(6) ?
    C25 H25A . 0.9700 ?
    C25 H25B . 0.9700 ?
    C26 H26A . 0.9600 ?
    C26 H26B . 0.9600 ?
    C26 H26C . 0.9600 ?
    C27 C28 . 1.498(6) ?
    C27 N2 . 1.512(4) ?
    C27 H27A . 0.9700 ?
    C27 H27B . 0.9700 ?
    C28 C29 . 1.506(5) ?
    C28 H28A . 0.9700 ?
    C28 H28B . 0.9700 ?
    C29 C30 . 1.520(6) ?
    C29 H29A . 0.9700 ?
    C29 H29B . 0.9700 ?
    C30 H30A . 0.9600 ?
    C30 H30B . 0.9600 ?
    C30 H30C . 0.9600 ?
    C31 C32 . 1.513(5) ?
    C31 N2 . 1.514(5) ?
    C31 H31A . 0.9700 ?
    C31 H31B . 0.9700 ?
    C32 C33 . 1.501(5) ?
    C32 H32A . 0.9700 ?
    C32 H32B . 0.9700 ?
    C33 C34 . 1.524(6) ?
    C33 H33A . 0.9700 ?
    C33 H33B . 0.9700 ?
    C34 H34A . 0.9600 ?
    C34 H34B . 0.9600 ?
    C34 H34C . 0.9600 ?
    C35 C36 . 1.518(5) ?
    C35 N2 . 1.519(5) ?
    C35 H35A . 0.9700 ?
    C35 H35B . 0.9700 ?
    C36 C37 . 1.518(6) ?
    C36 H36A . 0.9700 ?
    C36 H36B . 0.9700 ?
    C37 C38 . 1.502(7) ?
    C37 H37A . 0.9700 ?
    C37 H37B . 0.9700 ?
    C38 H38A . 0.9600 ?
    C38 H38B . 0.9600 ?
    C38 H38C . 0.9600 ?
    C39 C40 . 1.514(5) ?
    C39 N2 . 1.529(4) ?
    C39 H39A . 0.9700 ?
    C39 H39B . 0.9700 ?
    C40 C41 . 1.568(6) ?
    C40 H40A . 0.9700 ?
    C40 H40B . 0.9700 ?
    C41 C42 . 1.450(7) ?
    C41 H41A . 0.9700 ?
    C41 H41B . 0.9700 ?
    C42 H42A . 0.9600 ?
    C42 H42B . 0.9600 ?
    C42 H42C . 0.9600 ?
    C41' H41C . 0.9700 ?
    C41' H41D . 0.9700 ?
    Cd1 S3 . 2.5254(13) ?
    Cd1 S4 . 2.5296(13) ?
    Cd1 S2 . 2.5315(15) ?
    Cd1 S1 . 2.5413(12) ?
    O7 H1O7 . 0.8499 ?
    O7 H2O7 . 0.8500 ?
loop_
    _geom_angle_atom_site_label_1
    _geom_angle_atom_site_label_2
    _geom_angle_atom_site_label_3
    _geom_angle_site_symmetry_1
    _geom_angle_site_symmetry_3
    _geom_angle
    _geom_angle_publ_flag
    C2 C1 C5 . . 108.9(3) ?
    C2 C1 S1 . . 128.7(3) ?
    C5 C1 S1 . . 122.4(3) ?
    C1 C2 C3 . . 110.7(3) ?
    C1 C2 S2 . . 127.9(3) ?
    C3 C2 S2 . . 121.4(3) ?
    O1 C3 C2 . . 128.6(4) ?
    O1 C3 C4 . . 125.0(4) ?
    C2 C3 C4 . . 106.4(3) ?
    O2 C4 C5 . . 126.5(4) ?
    O2 C4 C3 . . 126.8(4) ?
    C5 C4 C3 . . 106.7(3) ?
    O3 C5 C1 . . 128.0(4) ?
    O3 C5 C4 . . 124.7(3) ?
    C1 C5 C4 . . 107.3(3) ?
    C7 C6 C10 . . 110.1(3) ?
    C7 C6 S3 . . 128.4(3) ?
    C10 C6 S3 . . 121.5(3) ?
    C6 C7 C8 . . 109.2(3) ?
    C6 C7 S4 . . 128.4(3) ?
    C8 C7 S4 . . 122.4(3) ?
    O4 C8 C7 . . 126.6(4) ?
    O4 C8 C9 . . 125.9(4) ?
    C7 C8 C9 . . 107.4(3) ?
    O5 C9 C8 . . 127.6(4) ?
    O5 C9 C10 . . 125.7(4) ?
    C8 C9 C10 . . 106.6(3) ?
    O6 C10 C6 . . 127.9(4) ?
    O6 C10 C9 . . 125.5(4) ?
    C6 C10 C9 . . 106.6(3) ?
    C12 C11 N1 . . 116.5(3) ?
    C12 C11 H11A . . 108.2 ?
    N1 C11 H11A . . 108.2 ?
    C12 C11 H11B . . 108.2 ?
    N1 C11 H11B . . 108.2 ?
    H11A C11 H11B . . 107.3 ?
    C11 C12 C13 . . 107.9(5) ?
    C11 C12 H12A . . 110.1 ?
    C13 C12 H12A . . 110.1 ?
    C11 C12 H12B . . 110.1 ?
    C13 C12 H12B . . 110.1 ?
    H12A C12 H12B . . 108.4 ?
    C14 C13 C12 . . 110.3(8) ?
    C14 C13 H13A . . 109.6 ?
    C12 C13 H13A . . 109.6 ?
    C14 C13 H13B . . 109.6 ?
    C12 C13 H13B . . 109.6 ?
    H13A C13 H13B . . 108.1 ?
    C13 C14 H14A . . 109.5 ?
    C13 C14 H14B . . 109.5 ?
    H14A C14 H14B . . 109.5 ?
    C13 C14 H14C . . 109.5 ?
    H14A C14 H14C . . 109.5 ?
    H14B C14 H14C . . 109.5 ?
    C14' C13' H13C . . 109.9 ?
    C14' C13' H13D . . 109.9 ?
    H13C C13' H13D . . 108.3 ?
    C13' C14' H14D . . 109.5 ?
    C13' C14' H14E . . 109.5 ?
    H14D C14' H14E . . 109.5 ?
    C13' C14' H14F . . 109.5 ?
    H14D C14' H14F . . 109.5 ?
    H14E C14' H14F . . 109.5 ?
    C16 C15 N1 . . 115.8(3) ?
    C16 C15 H15A . . 108.3 ?
    N1 C15 H15A . . 108.3 ?
    C16 C15 H15B . . 108.3 ?
    N1 C15 H15B . . 108.3 ?
    H15A C15 H15B . . 107.4 ?
    C15 C16 C17 . . 111.2(4) ?
    C15 C16 H16A . . 109.4 ?
    C17 C16 H16A . . 109.4 ?
    C15 C16 H16B . . 109.4 ?
    C17 C16 H16B . . 109.4 ?
    H16A C16 H16B . . 108.0 ?
    C18 C17 C16 . . 111.5(4) ?
    C18 C17 H17A . . 109.3 ?
    C16 C17 H17A . . 109.3 ?
    C18 C17 H17B . . 109.3 ?
    C16 C17 H17B . . 109.3 ?
    H17A C17 H17B . . 108.0 ?
    C17 C18 H18A . . 109.5 ?
    C17 C18 H18B . . 109.5 ?
    H18A C18 H18B . . 109.5 ?
    C17 C18 H18C . . 109.5 ?
    H18A C18 H18C . . 109.5 ?
    H18B C18 H18C . . 109.5 ?
    N1 C19 C20 . . 116.7(3) ?
    N1 C19 H19A . . 108.1 ?
    C20 C19 H19A . . 108.1 ?
    N1 C19 H19B . . 108.1 ?
    C20 C19 H19B . . 108.1 ?
    H19A C19 H19B . . 107.3 ?
    C19 C20 C21 . . 106.2(4) ?
    C19 C20 H20A . . 110.5 ?
    C21 C20 H20A . . 110.5 ?
    C19 C20 H20B . . 110.5 ?
    C21 C20 H20B . . 110.5 ?
    H20A C20 H20B . . 108.7 ?
    C22 C21 C20 . . 116.7(5) ?
    C22 C21 H21A . . 108.1 ?
    C20 C21 H21A . . 108.1 ?
    C22 C21 H21B . . 108.1 ?
    C20 C21 H21B . . 108.1 ?
    H21A C21 H21B . . 107.3 ?
    C21 C22 H22A . . 109.5 ?
    C21 C22 H22B . . 109.5 ?
    H22A C22 H22B . . 109.5 ?
    C21 C22 H22C . . 109.5 ?
    H22A C22 H22C . . 109.5 ?
    H22B C22 H22C . . 109.5 ?
    C24 C23 N1 . . 116.0(3) ?
    C24 C23 H23A . . 108.3 ?
    N1 C23 H23A . . 108.3 ?
    C24 C23 H23B . . 108.3 ?
    N1 C23 H23B . . 108.3 ?
    H23A C23 H23B . . 107.4 ?
    C23 C24 C25 . . 107.0(4) ?
    C23 C24 H24A . . 110.3 ?
    C25 C24 H24A . . 110.3 ?
    C23 C24 H24B . . 110.3 ?
    C25 C24 H24B . . 110.3 ?
    H24A C24 H24B . . 108.6 ?
    C26 C25 C24 . . 110.6(5) ?
    C26 C25 H25A . . 109.5 ?
    C24 C25 H25A . . 109.5 ?
    C26 C25 H25B . . 109.5 ?
    C24 C25 H25B . . 109.5 ?
    H25A C25 H25B . . 108.1 ?
    C25 C26 H26A . . 109.5 ?
    C25 C26 H26B . . 109.5 ?
    H26A C26 H26B . . 109.5 ?
    C25 C26 H26C . . 109.5 ?
    H26A C26 H26C . . 109.5 ?
    H26B C26 H26C . . 109.5 ?
    C28 C27 N2 . . 115.9(3) ?
    C28 C27 H27A . . 108.3 ?
    N2 C27 H27A . . 108.3 ?
    C28 C27 H27B . . 108.3 ?
    N2 C27 H27B . . 108.3 ?
    H27A C27 H27B . . 107.4 ?
    C27 C28 C29 . . 110.8(3) ?
    C27 C28 H28A . . 109.5 ?
    C29 C28 H28A . . 109.5 ?
    C27 C28 H28B . . 109.5 ?
    C29 C28 H28B . . 109.5 ?
    H28A C28 H28B . . 108.1 ?
    C28 C29 C30 . . 113.3(4) ?
    C28 C29 H29A . . 108.9 ?
    C30 C29 H29A . . 108.9 ?
    C28 C29 H29B . . 108.9 ?
    C30 C29 H29B . . 108.9 ?
    H29A C29 H29B . . 107.7 ?
    C29 C30 H30A . . 109.5 ?
    C29 C30 H30B . . 109.5 ?
    H30A C30 H30B . . 109.5 ?
    C29 C30 H30C . . 109.5 ?
    H30A C30 H30C . . 109.5 ?
    H30B C30 H30C . . 109.5 ?
    C32 C31 N2 . . 116.8(3) ?
    C32 C31 H31A . . 108.1 ?
    N2 C31 H31A . . 108.1 ?
    C32 C31 H31B . . 108.1 ?
    N2 C31 H31B . . 108.1 ?
    H31A C31 H31B . . 107.3 ?
    C33 C32 C31 . . 111.1(3) ?
    C33 C32 H32A . . 109.4 ?
    C31 C32 H32A . . 109.4 ?
    C33 C32 H32B . . 109.4 ?
    C31 C32 H32B . . 109.4 ?
    H32A C32 H32B . . 108.0 ?
    C32 C33 C34 . . 112.9(4) ?
    C32 C33 H33A . . 109.0 ?
    C34 C33 H33A . . 109.0 ?
    C32 C33 H33B . . 109.0 ?
    C34 C33 H33B . . 109.0 ?
    H33A C33 H33B . . 107.8 ?
    C33 C34 H34A . . 109.5 ?
    C33 C34 H34B . . 109.5 ?
    H34A C34 H34B . . 109.5 ?
    C33 C34 H34C . . 109.5 ?
    H34A C34 H34C . . 109.5 ?
    H34B C34 H34C . . 109.5 ?
    C36 C35 N2 . . 116.0(3) ?
    C36 C35 H35A . . 108.3 ?
    N2 C35 H35A . . 108.3 ?
    C36 C35 H35B . . 108.3 ?
    N2 C35 H35B . . 108.3 ?
    H35A C35 H35B . . 107.4 ?
    C37 C36 C35 . . 110.7(4) ?
    C37 C36 H36A . . 109.5 ?
    C35 C36 H36A . . 109.5 ?
    C37 C36 H36B . . 109.5 ?
    C35 C36 H36B . . 109.5 ?
    H36A C36 H36B . . 108.1 ?
    C38 C37 C36 . . 113.7(4) ?
    C38 C37 H37A . . 108.8 ?
    C36 C37 H37A . . 108.8 ?
    C38 C37 H37B . . 108.8 ?
    C36 C37 H37B . . 108.8 ?
    H37A C37 H37B . . 107.7 ?
    C37 C38 H38A . . 109.5 ?
    C37 C38 H38B . . 109.5 ?
    H38A C38 H38B . . 109.5 ?
    C37 C38 H38C . . 109.5 ?
    H38A C38 H38C . . 109.5 ?
    H38B C38 H38C . . 109.5 ?
    C40 C39 N2 . . 116.5(3) ?
    C40 C39 H39A . . 108.2 ?
    N2 C39 H39A . . 108.2 ?
    C40 C39 H39B . . 108.2 ?
    N2 C39 H39B . . 108.2 ?
    H39A C39 H39B . . 107.3 ?
    C39 C40 C41 . . 111.5(4) ?
    C39 C40 H40A . . 109.3 ?
    C41 C40 H40A . . 109.3 ?
    C39 C40 H40B . . 109.3 ?
    C41 C40 H40B . . 109.3 ?
    H40A C40 H40B . . 108.0 ?
    C42 C41 C40 . . 114.0(6) ?
    C42 C41 H41A . . 108.7 ?
    C40 C41 H41A . . 108.7 ?
    C42 C41 H41B . . 108.7 ?
    C40 C41 H41B . . 108.7 ?
    H41A C41 H41B . . 107.6 ?
    C41 C42 H42A . . 109.5 ?
    C41 C42 H42B . . 109.5 ?
    H42A C42 H42B . . 109.5 ?
    C41 C42 H42C . . 109.5 ?
    H42A C42 H42C . . 109.5 ?
    H42B C42 H42C . . 109.5 ?
    H41C C41' H41D . . 107.8 ?
    S3 Cd1 S4 . . 87.62(4) ?
    S3 Cd1 S2 . . 125.26(5) ?
    S4 Cd1 S2 . . 119.07(4) ?
    S3 Cd1 S1 . . 116.04(4) ?
    S4 Cd1 S1 . . 125.49(4) ?
    S2 Cd1 S1 . . 87.59(3) ?
    C19 N1 C23 . . 104.1(3) ?
    C19 N1 C11 . . 111.6(3) ?
    C23 N1 C11 . . 112.0(3) ?
    C19 N1 C15 . . 113.0(3) ?
    C23 N1 C15 . . 111.3(3) ?
    C11 N1 C15 . . 105.0(3) ?
    C27 N2 C31 . . 111.9(3) ?
    C27 N2 C35 . . 106.0(3) ?
    C31 N2 C35 . . 112.0(3) ?
    C27 N2 C39 . . 111.0(3) ?
    C31 N2 C39 . . 105.8(3) ?
    C35 N2 C39 . . 110.2(3) ?
    C1 S1 Cd1 . . 97.67(12) ?
    C2 S2 Cd1 . . 97.87(13) ?
    C6 S3 Cd1 . . 97.98(13) ?
    C7 S4 Cd1 . . 97.59(12) ?
    H1O7 O7 H2O7 . . 107.7 ?
loop_
    _geom_hbond_atom_site_label_D
    _geom_hbond_atom_site_label_H
    _geom_hbond_atom_site_label_A
    _geom_hbond_site_symmetry_A
    _geom_hbond_distance_DH
    _geom_hbond_distance_HA
    _geom_hbond_distance_DA
    _geom_hbond_angle_DHA
    C12 H12A O6 2_567 0.97 2.48 3.412(6) 161
    C14 H14C S2 2_667 0.97 2.70 3.472(10) 137
    C16 H16B O2 1_465 0.97 2.54 3.483(7) 163
