# Supplementary material for: Bis(tetra­butyl­ammonium) bis­(3,4,5-trioxocyclo­pent-1-ene-1,2-dithiol­ato-κ2 S,S′)cadmate(II) 0.25-hydrate
Source: Acta Crystallogr Sect E Struct Rep Online. 2010 Dec 4;67(Pt 1):m12–3. doi: 10.1107/S1600536810049913 (PMC3050421; doi:10.1107/S1600536810049913)
Supplement: Supplementary file 2 [file e-67-00m12-Isup2.hkl]

#
# h,k,l, Fc-squared, Fo-squared, sigma(Fo-squared) and status flag
#
data_I
_shelx_title ' 100724_a_xgm_11 in P-1'
_shelx_refln_list_code          4
_shelx_F_calc_maximum      213.35
_exptl_crystal_F_000      1016.00
_reflns_d_resolution_high  0.8000
 
loop_
 _symmetry_equiv_pos_as_xyz
 'x, y, z'
 '-x, -y, -z'
 
_cell_length_a     9.8202
_cell_length_b    15.0019
_cell_length_c    17.4056
_cell_angle_alpha  74.853
_cell_angle_beta   86.898
_cell_angle_gamma  87.705
 
_shelx_F_squared_multiplier     1.000
 
loop_
 _refln_index_h
 _refln_index_k
 _refln_index_l
 _refln_F_squared_calc
 _refln_F_squared_meas
 _refln_F_squared_sigma
 _refln_observed_status
   2   0   0      953.49     1222.98     74.24 o
   3   0   0     2688.50     2589.22     20.78 o
   4   0   0     1355.74     1320.82     18.28 o
   5   0   0     7218.71     7764.83     61.80 o
   6   0   0       59.19       59.26     14.01 o
   7   0   0      833.88      859.96     20.45 o
   8   0   0      811.72      823.92     18.35 o
   9   0   0      293.79      279.45     15.28 o
  10   0   0       87.98       96.13     10.67 o
  11   0   0        9.62        1.28     11.76 o
  12   0   0        6.67        6.59     12.31 o
 -12   1   0       17.65       39.49     13.56 o
 -11   1   0       41.56       58.76     10.14 o
 -10   1   0       30.42       18.42     13.67 o
  -9   1   0      128.83      195.82     38.90 o
  -8   1   0      490.52      532.94     29.46 o
  -7   1   0       91.14      100.03     18.44 o
  -6   1   0     2659.00     2689.64     42.07 o
  -5   1   0      561.88      637.26     24.47 o
  -4   1   0     3542.49     3470.28     37.88 o
  -3   1   0     4478.48     4790.88    208.16 o
  -2   1   0     3801.45     5307.59    118.52 o
   2   1   0    14968.27    14294.35     51.56 o
   3   1   0      105.11      114.48      4.63 o
   4   1   0      124.67      107.11      6.49 o
   5   1   0      592.86      565.64     17.93 o
   6   1   0      873.03      754.37     15.26 o
   7   1   0       53.12       57.21      9.10 o
   8   1   0       21.38       36.49      8.17 o
   9   1   0        9.75       25.08     10.93 o
  10   1   0        1.06       12.72     10.75 o
  11   1   0       17.05       12.38     15.99 o
  12   1   0        0.90       13.64     13.06 o
 -12   2   0       15.58       34.54     14.27 o
 -11   2   0        3.18       18.61     12.00 o
 -10   2   0        3.66       14.98      9.42 o
  -9   2   0       28.42       48.72     13.89 o
  -8   2   0       91.72      140.55     25.52 o
  -7   2   0        0.16        7.58     18.34 o
  -6   2   0      254.40      188.50     20.53 o
  -5   2   0     2191.59     2069.52     34.69 o
  -4   2   0     3170.62     3035.03     36.23 o
  -3   2   0     2749.58     2823.42     31.62 o
  -2   2   0     3566.58     3510.15     25.39 o
   1   2   0     9231.74     9799.90    128.71 o
   2   2   0      102.80      156.53      3.70 o
   3   2   0     1111.59      945.17      8.47 o
   4   2   0      379.84      328.80      6.08 o
   5   2   0     4729.97     4957.67     51.38 o
   6   2   0      518.48      478.13     10.50 o
   7   2   0        1.99       -6.10      7.00 o
   8   2   0      173.31      139.51      9.57 o
   9   2   0       80.78       82.23      9.13 o
  10   2   0      126.55      137.14     12.68 o
  11   2   0       90.81      103.93     16.74 o
  12   2   0        0.53       -3.48     12.28 o
 -12   3   0       43.01       50.72     18.08 o
 -11   3   0       86.77       93.27     14.72 o
 -10   3   0        6.86       17.21     14.29 o
  -9   3   0      281.71      273.70     20.05 o
  -8   3   0     1174.33     1183.46     90.06 o
  -7   3   0      270.72      229.37     12.17 o
  -6   3   0        0.64        7.02      6.22 o
  -5   3   0      604.21      624.22     28.11 o
  -4   3   0     5735.18     5848.57     56.07 o
  -3   3   0     6327.45     6692.71    104.27 o
  -2   3   0     1406.89     1453.94     13.72 o
  -1   3   0     9732.58     9804.30    197.14 o
   0   3   0      154.98       90.09      3.73 o
   1   3   0        8.30        5.07      1.77 o
   2   3   0     2920.15     3198.08     46.61 o
   3   3   0     1416.25     1306.20     10.15 o
   4   3   0      146.81      133.26      4.18 o
   5   3   0      153.14      187.26      8.00 o
   6   3   0      764.92      836.55     14.15 o
   7   3   0      300.96      293.88     10.13 o
   8   3   0       32.62       22.89      8.25 o
   9   3   0       28.42       21.31      9.34 o
  10   3   0        3.96        7.02      9.97 o
  11   3   0       16.69        7.05     16.61 o
  12   3   0       12.07        5.95     12.66 o
 -11   4   0       75.81      104.43     20.43 o
 -10   4   0      130.39      144.33     28.36 o
  -9   4   0        6.14       33.05     21.90 o
  -8   4   0      488.94      447.36     28.64 o
  -7   4   0      526.33      425.58     17.01 o
  -6   4   0      342.69      349.94     11.46 o
  -5   4   0      337.18      358.06     12.93 o
  -4   4   0      531.85      420.72      7.03 o
  -3   4   0      996.26     1007.29     14.95 o
  -2   4   0      497.94      607.24     21.78 o
  -1   4   0     1053.16     1243.96     16.02 o
   0   4   0       24.06       37.48      2.90 o
   1   4   0     1417.13     1447.13     11.92 o
   2   4   0     1188.39     1310.55     13.69 o
   3   4   0     2147.92     2304.99     11.89 o
   4   4   0       14.15        6.99      3.16 o
   5   4   0     5527.20     5539.01    112.94 o
   6   4   0      859.58      814.79     15.65 o
   7   4   0        5.17       13.25      7.81 o
   8   4   0      140.59      117.42     13.95 o
   9   4   0      189.59      197.24     11.27 o
  10   4   0      123.24      143.85     16.01 o
  11   4   0       16.73       10.98     18.68 o
  12   4   0        1.67       -4.96     14.60 o
 -11   5   0       24.02       26.97     18.10 o
 -10   5   0       11.56       25.22     16.72 o
  -9   5   0      348.43      393.58     24.02 o
  -8   5   0      495.75      527.98     24.75 o
  -7   5   0       11.78       16.00      6.49 o
  -6   5   0      528.36      514.42     14.98 o
  -5   5   0       53.86       69.10     11.06 o
  -4   5   0     1019.58     1054.23     17.63 o
  -3   5   0     6548.63     6708.83     37.12 o
  -2   5   0     3337.48     3333.65     30.85 o
  -1   5   0     3299.28     3399.57     31.19 o
   0   5   0     1866.58     2255.54     33.04 o
   1   5   0     6363.94     6500.64     47.83 o
   2   5   0     4426.63     4322.34     24.20 o
   3   5   0     1663.42     1907.31     25.58 o
   4   5   0      426.32      456.22      8.09 o
   5   5   0      816.11      690.01     10.34 o
   6   5   0      948.73     1007.77     42.92 o
   7   5   0      916.61      903.58     17.11 o
   8   5   0       24.93       30.76      9.25 o
   9   5   0      307.82      302.68     23.65 o
  10   5   0      133.46      137.58     22.85 o
  11   5   0       24.92       37.02     16.11 o
 -11   6   0       69.57       92.68     17.07 o
 -10   6   0       98.69      113.49     20.66 o
  -9   6   0        0.53       17.17     17.54 o
  -8   6   0        9.38       48.24     40.35 o
  -7   6   0       86.85      102.30     14.62 o
  -6   6   0      500.93      461.59     44.21 o
  -5   6   0     1976.36     2123.36     46.92 o
  -4   6   0      433.61      462.35     15.56 o
  -3   6   0      243.49      233.58     10.93 o
  -2   6   0      250.79      210.17     12.55 o
  -1   6   0      910.63      940.20     10.14 o
   0   6   0     7695.84     8173.90     54.32 o
   1   6   0     4003.41     4429.64     15.09 o
   2   6   0      145.15      158.46      4.61 o
   3   6   0     4020.31     4094.39     38.19 o
   4   6   0     2207.99     2157.77     23.13 o
   5   6   0     2022.47     2096.34     14.98 o
   6   6   0      292.43      280.50     13.17 o
   7   6   0       51.59       39.98      9.09 o
   8   6   0      149.89      147.39     10.50 o
   9   6   0       17.14       18.29      9.85 o
  10   6   0        4.58       32.27     12.56 o
  11   6   0        0.65        5.07     15.77 o
 -11   7   0       11.94      -10.86     18.62 o
 -10   7   0       53.05       73.56     30.00 o
  -9   7   0       15.59       30.28     16.98 o
  -8   7   0      392.67      436.57     45.98 o
  -7   7   0      389.55      337.28     17.70 o
  -6   7   0     1289.75     1133.74     82.46 o
  -5   7   0     1356.64     1367.32     71.45 o
  -4   7   0     2547.71     2813.25     47.10 o
  -3   7   0     9676.47     9117.00    139.13 o
  -2   7   0     1881.03     1822.23     21.87 o
  -1   7   0       62.19       77.50      4.78 o
   0   7   0       32.86       31.20      3.80 o
   1   7   0     4203.64     4518.45     59.39 o
   2   7   0    11788.58    11958.14     45.40 o
   3   7   0     1130.27     1107.24     14.44 o
   4   7   0       47.49       50.06      7.62 o
   5   7   0     1517.02     1567.83     15.78 o
   6   7   0      462.53      381.01     11.38 o
   7   7   0      455.27      434.56     16.24 o
   8   7   0       13.47        6.30      9.12 o
   9   7   0        9.13       -3.16      9.63 o
  10   7   0       56.07       41.18     14.21 o
  11   7   0       53.80       62.01     16.15 o
 -10   8   0      117.44      134.00     20.20 o
  -9   8   0      236.33      189.33     17.47 o
  -8   8   0        0.05       11.84     14.77 o
  -7   8   0      493.58      483.06     21.26 o
  -6   8   0     1620.66     1513.81     71.77 o
  -5   8   0     1513.07     1438.48     34.22 o
  -4   8   0      546.30      507.03     17.23 o
  -3   8   0     1237.76     1238.26     23.32 o
  -2   8   0     3325.72     3596.09     31.60 o
  -1   8   0     1370.33     1217.78     13.83 o
   0   8   0       10.52        5.62      2.96 o
   1   8   0       51.30       40.38      2.90 o
   2   8   0      608.36      574.07      8.70 o
   3   8   0      221.05      223.34      7.11 o
   4   8   0       10.63        2.39      4.74 o
   5   8   0      106.45      110.64     12.92 o
   6   8   0       24.01       29.53      8.66 o
   7   8   0        4.68        5.03      8.00 o
   8   8   0        0.16      -11.33     11.33 o
   9   8   0        2.18      -13.17     13.17 o
  10   8   0       28.94       18.61     13.97 o
  11   8   0        3.49       11.99     15.67 o
 -10   9   0        0.16       21.08     20.43 o
  -9   9   0       93.51      109.70     18.93 o
  -8   9   0      276.16      248.42     19.59 o
  -7   9   0       73.02       71.81     45.38 o
  -6   9   0       21.26       -3.07     14.16 o
  -5   9   0       66.35       85.57     26.76 o
  -4   9   0     2687.81     2816.94     35.24 o
  -3   9   0      832.55      833.93     19.93 o
  -2   9   0      194.70      220.08     66.54 o
  -1   9   0      155.74      139.98      8.30 o
   0   9   0        1.24       -0.33      2.97 o
   1   9   0        7.83        8.91      2.49 o
   2   9   0      362.02      406.01     10.07 o
   3   9   0       89.44       65.94      5.98 o
   4   9   0      114.40      111.06      8.47 o
   5   9   0       46.92       15.82      7.82 o
   6   9   0       20.77       19.43      8.08 o
   7   9   0      350.00      425.88     25.62 o
   8   9   0      198.94      230.75     25.22 o
   9   9   0       21.23       12.40     12.80 o
  10   9   0        1.20       -7.69     13.75 o
 -10  10   0       46.93       21.57     20.18 o
  -9  10   0       41.91       44.22     16.31 o
  -8  10   0      101.83      105.95     17.22 o
  -7  10   0      443.81      422.41     49.52 o
  -6  10   0     1384.95     1426.25     99.61 o
  -5  10   0      311.11      311.92     17.18 o
  -4  10   0       39.40       49.54     12.56 o
  -3  10   0      175.73      180.19     14.73 o
  -2  10   0     1699.37     1810.97     46.70 o
  -1  10   0      877.08      893.48     61.13 o
   0  10   0      132.43      151.06      4.78 o
   1  10   0       23.44       17.40      2.74 o
   2  10   0      293.37      283.96     13.58 o
   3  10   0      164.37      166.71     15.73 o
   4  10   0       10.93        3.73      5.85 o
   5  10   0        1.70       -8.28      8.28 o
   6  10   0        0.06       -0.46      8.39 o
   7  10   0       90.08      123.38     17.93 o
   8  10   0      135.11      147.35     20.57 o
   9  10   0       11.78      -10.21     17.37 o
  10  10   0       10.95       -6.90     18.42 o
  -9  11   0       43.78       34.67     19.51 o
  -8  11   0      119.33      112.22     18.84 o
  -7  11   0        0.18       14.39     16.29 o
  -6  11   0      343.52      306.36     20.55 o
  -5  11   0      304.11      251.91     18.61 o
  -4  11   0      334.77      347.14     18.09 o
  -3  11   0      775.13      947.47     23.19 o
  -2  11   0        0.24       17.60     13.43 o
  -1  11   0      236.90      228.99     13.75 o
   0  11   0        9.96        5.00      5.11 o
   1  11   0      519.05      541.88     13.55 o
   2  11   0      148.32      178.63     22.11 o
   3  11   0       56.92       60.46     16.12 o
   4  11   0       38.55       45.74     20.29 o
   5  11   0       10.39        5.20     10.90 o
   6  11   0       14.64        5.59     14.62 o
   7  11   0       40.39       55.73     18.21 o
   8  11   0        2.67       10.55     17.62 o
   9  11   0        5.17       25.63     20.22 o
  -8  12   0        0.43      -17.92     19.94 o
  -7  12   0       82.82       74.25     18.91 o
  -6  12   0      122.11      114.69     16.39 o
  -5  12   0      532.79      495.90     22.41 o
  -4  12   0      368.27      358.80     20.47 o
  -3  12   0        4.75        2.89     14.27 o
  -2  12   0      226.52      261.64     40.10 o
  -1  12   0     1812.51     1931.62     28.39 o
   0  12   0      571.31      498.35     16.35 o
   1  12   0      228.76      235.22     10.50 o
   2  12   0      460.41      471.95     20.79 o
   3  12   0     2447.93     2561.46     37.21 o
   4  12   0      909.68     1053.05     62.35 o
   5  12   0       23.60       27.78     15.90 o
   6  12   0       23.11       13.74     16.17 o
   7  12   0       37.20       22.42     16.40 o
   8  12   0       71.95      103.06     20.07 o
   9  12   0       10.42       32.42     19.18 o
  -8  13   0      126.72      125.91     19.68 o
  -7  13   0       49.33       32.16     34.69 o
  -6  13   0        4.98       14.87     16.30 o
  -5  13   0       39.51       47.39     17.20 o
  -4  13   0      196.70      224.62     20.06 o
  -3  13   0     1302.11     1338.96     30.43 o
  -2  13   0      296.82      268.31     18.85 o
  -1  13   0        5.69       14.99     12.50 o
   0  13   0      579.46      518.45     16.24 o
   1  13   0      608.11      596.86     22.65 o
   2  13   0      315.38      283.86     20.63 o
   3  13   0       10.81        8.12     17.43 o
   4  13   0      439.48      495.45     23.43 o
   5  13   0      434.05      465.91     34.36 o
   6  13   0       81.17       85.36     17.36 o
   7  13   0       10.70        8.52     18.46 o
   8  13   0        6.26       13.40     18.43 o
  -7  14   0       40.22       45.80     17.50 o
  -6  14   0       83.28       70.83     17.97 o
  -5  14   0      119.28      109.04     19.00 o
  -4  14   0      116.74      138.14     26.24 o
  -3  14   0        0.47       -3.59     15.26 o
  -2  14   0      555.18      598.41     21.18 o
  -1  14   0      761.53      707.53     37.38 o
   0  14   0      452.97      430.77     22.36 o
   1  14   0       25.30       31.60     16.22 o
   2  14   0       99.88       94.99     13.90 o
   3  14   0      123.86      134.09     18.16 o
   4  14   0      154.70      151.85     17.53 o
   5  14   0       35.90       55.55     16.79 o
   6  14   0        9.57      -17.14     17.14 o
   7  14   0       56.55       37.46     18.19 o
   8  14   0       19.66       13.41     32.55 o
  -6  15   0        2.17       12.93     18.39 o
  -5  15   0       81.64       85.94     16.88 o
  -4  15   0      138.17      142.05     30.15 o
  -3  15   0      223.61      222.44     30.70 o
  -2  15   0        1.46       -4.64     26.81 o
  -1  15   0      349.63      394.69     32.30 o
   0  15   0      139.41      120.16     17.05 o
   1  15   0       99.60       77.14     16.70 o
   2  15   0       78.59       69.86     14.92 o
   3  15   0        4.12        1.09     16.50 o
   4  15   0        6.47        0.73     15.35 o
   5  15   0        4.64       12.35     16.92 o
   6  15   0       19.63        5.42     17.97 o
   7  15   0        4.79       -8.92     29.61 o
  -5  16   0        6.35       52.33     27.61 o
  -4  16   0       27.72       52.18     22.83 o
  -3  16   0       18.14       30.60     26.02 o
  -2  16   0       94.09      103.77     30.65 o
  -1  16   0       35.56       54.34     16.00 o
   0  16   0        0.39       19.05     14.83 o
   1  16   0        3.66       -4.77     14.61 o
   2  16   0       12.31      -14.19     14.19 o
   3  16   0        8.30        5.94     12.58 o
   4  16   0        9.60       15.00     16.59 o
   5  16   0        0.93       -1.99     15.89 o
   6  16   0        5.80       16.15     28.81 o
  -3  17   0        9.15       -7.73     30.80 o
  -2  17   0        7.05      -18.34     29.21 o
  -1  17   0       59.38       87.40     17.56 o
   0  17   0      110.59      111.97     21.76 o
   1  17   0       86.35       81.18     17.55 o
   2  17   0       26.71       24.66     14.70 o
   3  17   0        4.26      -10.32     14.61 o
   4  17   0       20.52       15.35     16.37 o
   0  18   0        0.84       10.09     17.24 o
   1  18   0        3.58       14.08     15.47 o
  -4 -17   1        6.96       15.67     18.96 o
  -3 -17   1       24.38       26.96     25.57 o
  -2 -17   1       10.58       -3.79     26.07 o
  -1 -17   1        2.11       11.06     16.00 o
   0 -17   1       13.35       24.18     16.03 o
   1 -17   1        8.43       29.36     17.07 o
   2 -17   1       91.21      112.44     32.50 o
   3 -17   1       41.39       25.17     30.65 o
  -5 -16   1       19.44        9.67     22.73 o
  -4 -16   1       79.13      123.40     31.65 o
  -3 -16   1        3.93      -13.76     13.76 o
  -2 -16   1        3.97       -9.00     14.11 o
  -1 -16   1        5.64        3.98     14.95 o
   0 -16   1       97.91      122.00     34.49 o
   1 -16   1      136.45      169.18     23.77 o
   2 -16   1        1.69      -12.91     28.21 o
   3 -16   1       83.93       84.38     27.56 o
   4 -16   1       74.11      115.43     28.06 o
   5 -16   1      176.88      243.52     32.45 o
  -6 -15   1       13.12        7.78     29.80 o
  -5 -15   1        4.81        5.71     15.56 o
  -4 -15   1       34.36       31.38     16.03 o
  -3 -15   1       93.90      104.95     14.03 o
  -2 -15   1       37.28       24.73     14.03 o
  -1 -15   1       14.96        3.45     13.40 o
   0 -15   1        2.01        2.38     14.62 o
   1 -15   1       58.15      127.84     28.91 o
   2 -15   1      201.11      254.68     30.85 o
   3 -15   1       25.04       26.91     25.72 o
   4 -15   1        0.14       -3.64     28.41 o
   5 -15   1        0.13        7.16     16.45 o
   6 -15   1       70.14       64.06     17.37 o
  -7 -14   1       13.97       28.36     30.65 o
  -6 -14   1       32.11       18.16     17.67 o
  -5 -14   1       12.33        7.06     16.36 o
  -4 -14   1        8.71        6.02     15.76 o
  -3 -14   1       30.91       15.44     16.37 o
  -2 -14   1      134.59      121.74     16.32 o
  -1 -14   1       90.63       73.75     15.95 o
   0 -14   1       96.06      100.87     17.06 o
   1 -14   1      127.44      126.84     15.88 o
   2 -14   1       26.86       17.89     13.62 o
   3 -14   1      331.58      348.13     20.65 o
   4 -14   1      334.26      348.31     50.44 o
   5 -14   1       56.83       53.27     16.51 o
   6 -14   1       47.67       47.92     16.72 o
   7 -14   1       22.60       13.87     24.15 o
  -8 -13   1       56.75       75.96     33.39 o
  -7 -13   1       50.65       52.01     19.00 o
  -6 -13   1        0.37        0.45     17.12 o
  -5 -13   1      167.03      222.83     22.00 o
  -4 -13   1      562.53      577.91     50.46 o
  -3 -13   1      247.02      262.65     19.72 o
  -2 -13   1        2.08        3.47     12.73 o
  -1 -13   1      480.99      437.51     17.54 o
   0 -13   1      432.11      435.72     14.83 o
   1 -13   1      313.08      289.96     19.14 o
   2 -13   1      386.45      393.78     34.22 o
   3 -13   1        8.95       17.54     16.78 o
   4 -13   1      542.16      636.41     25.27 o
   5 -13   1       75.87       59.51     21.51 o
   6 -13   1      149.19      151.73     19.04 o
   7 -13   1       12.00        6.53     16.65 o
   8 -13   1       22.65       22.39     18.59 o
  -9 -12   1       15.84       28.46     29.75 o
  -8 -12   1       10.64       42.64     20.29 o
  -7 -12   1       76.67       84.25     18.00 o
  -6 -12   1       78.12       84.79     16.15 o
  -5 -12   1      147.92      137.41     19.69 o
  -4 -12   1       74.36       98.21     18.64 o
  -3 -12   1      159.83      219.42     25.62 o
  -2 -12   1     1186.10     1250.52     28.02 o
  -1 -12   1      116.59      138.51     15.75 o
   0 -12   1       56.48       38.08     11.88 o
   1 -12   1      511.25      504.39     33.69 o
   2 -12   1      249.07      294.19     23.80 o
   3 -12   1      357.28      303.19     19.26 o
   4 -12   1      712.72      745.91     26.22 o
   5 -12   1        3.81       -1.15     16.49 o
   6 -12   1       13.67       26.89     17.23 o
   7 -12   1        6.97       -0.82     15.93 o
   8 -12   1       44.50       34.79     24.42 o
  -9 -11   1        4.56       15.99     18.86 o
  -8 -11   1      121.82      160.91     31.70 o
  -7 -11   1       43.70       47.52     18.04 o
  -6 -11   1        0.52       -8.17     15.11 o
  -5 -11   1       36.46       27.11     19.71 o
  -4 -11   1     1020.51     1041.65     81.96 o
  -3 -11   1     1267.91     1297.15     26.70 o
  -2 -11   1      450.87      442.89     11.03 o
  -1 -11   1       89.63       86.44      4.37 o
   0 -11   1      751.36      709.69     18.28 o
   1 -11   1      812.08      864.78     21.16 o
   2 -11   1      629.27      615.69     20.28 o
   3 -11   1       25.59       31.44     13.49 o
   4 -11   1      430.32      421.62     20.57 o
   5 -11   1      561.17      576.61     31.52 o
   6 -11   1      120.62      138.49     19.87 o
   7 -11   1      205.51      223.49     19.52 o
   8 -11   1       28.75       24.92     17.83 o
   9 -11   1        6.63       19.77     20.60 o
 -10 -10   1        0.19       -0.54     17.85 o
  -9 -10   1        9.55       -2.03     16.42 o
  -8 -10   1        5.08       -0.97     18.61 o
  -7 -10   1       96.81      132.77     17.49 o
  -6 -10   1        8.99       13.07     13.93 o
  -5 -10   1       17.86        9.39     12.78 o
  -4 -10   1        4.18        0.46     11.23 o
  -3 -10   1       13.52       17.84      7.56 o
  -2 -10   1      882.75      871.65     18.48 o
  -1 -10   1      294.85      312.26      7.06 o
   0 -10   1      112.80      131.75      5.33 o
   1 -10   1      384.76      408.34     14.87 o
   2 -10   1        8.01       48.97     40.57 o
   3 -10   1      595.86      707.65     21.47 o
   4 -10   1      347.25      330.38     17.71 o
   5 -10   1       50.46       53.88     15.27 o
   6 -10   1      140.76      170.34     55.47 o
   7 -10   1       32.68       47.05     24.00 o
   8 -10   1      226.85      223.95     19.51 o
   9 -10   1      251.71      285.66     49.32 o
 -10  -9   1        1.27      -14.84     14.84 o
  -9  -9   1        3.43      -13.62     13.62 o
  -8  -9   1        0.79       -3.39     17.09 o
  -7  -9   1       31.02       51.61     15.83 o
  -6  -9   1      107.22      133.11      9.54 o
  -5  -9   1        1.75       -4.18      7.05 o
  -4  -9   1       50.47       44.31      7.23 o
  -3  -9   1     1900.49     1814.34     23.78 o
  -2  -9   1     1901.21     1924.85     39.06 o
  -1  -9   1        9.94       10.48      3.07 o
   0  -9   1        1.43        0.98      3.43 o
   1  -9   1     1743.03     1716.59     27.75 o
   2  -9   1     1755.02     1926.96     40.17 o
   3  -9   1     1787.62     1849.03     95.57 o
   4  -9   1      588.46      646.61     20.71 o
   5  -9   1      237.19      302.96     18.94 o
   6  -9   1      374.22      334.71     26.61 o
   7  -9   1      649.42      707.19    111.19 o
   8  -9   1        2.69       -4.43     17.01 o
   9  -9   1      143.32      174.57     28.91 o
  10  -9   1      120.23      148.96     33.09 o
 -11  -8   1        9.05       11.72     14.22 o
 -10  -8   1        0.33      -14.33     14.52 o
  -9  -8   1        0.11      -10.76     10.76 o
  -8  -8   1       17.57        0.53     10.24 o
  -7  -8   1      396.70      430.99     16.14 o
  -6  -8   1      373.06      366.70     21.11 o
  -5  -8   1       22.18       13.45      6.53 o
  -4  -8   1        1.40       -2.42      4.97 o
  -3  -8   1       31.49       29.92      6.52 o
  -2  -8   1     2864.78     3073.94     19.30 o
  -1  -8   1     1730.16     1656.94     16.79 o
   0  -8   1       47.67       25.74      3.88 o
   1  -8   1      166.64      190.29      7.17 o
   2  -8   1     1964.42     1994.13     25.89 o
   3  -8   1     5344.00     5762.83     43.70 o
   4  -8   1      552.55      519.42     18.94 o
   5  -8   1      451.68      381.53     18.29 o
   6  -8   1      133.21      132.72     16.79 o
   7  -8   1      172.27      131.53     42.04 o
   8  -8   1      132.61      128.28     16.29 o
   9  -8   1        4.93       -2.38     16.96 o
  10  -8   1       12.11      -16.04     19.87 o
 -11  -7   1        2.40       21.56     14.49 o
 -10  -7   1       16.83       24.00     13.70 o
  -9  -7   1       54.76       23.92     10.42 o
  -8  -7   1       73.20       80.17     10.43 o
  -7  -7   1       22.84       28.92      7.24 o
  -6  -7   1      197.34      193.06      8.22 o
  -5  -7   1      456.62      450.44     35.34 o
  -4  -7   1      455.78      418.19     10.31 o
  -3  -7   1      451.57      416.35      8.32 o
  -2  -7   1     2253.19     2253.20     23.50 o
  -1  -7   1     1602.43     1593.34     15.66 o
   0  -7   1      966.84      965.21     17.56 o
   1  -7   1      596.57      495.37     16.89 o
   2  -7   1        4.36        5.19      8.58 o
   3  -7   1        6.84        6.90     12.46 o
   4  -7   1     1937.31     1906.55     27.67 o
   5  -7   1     2835.22     2752.69     61.40 o
   6  -7   1      501.69      503.51     40.22 o
   7  -7   1       17.66       18.51     13.25 o
   8  -7   1      124.41      133.98     25.57 o
   9  -7   1      267.86      251.66     19.14 o
  10  -7   1       86.46       97.17     33.42 o
  11  -7   1        0.33       -3.08     18.39 o
 -11  -6   1       41.66       46.67     15.17 o
 -10  -6   1      152.69      153.51     14.92 o
  -9  -6   1       36.94       13.93      9.98 o
  -8  -6   1       58.88       48.92      9.75 o
  -7  -6   1      424.06      445.44     20.29 o
  -6  -6   1     1743.79     1765.69     26.28 o
  -5  -6   1      452.58      445.11     13.38 o
  -4  -6   1       91.57      104.42      4.81 o
  -3  -6   1     1047.42      990.25     22.55 o
  -2  -6   1     8321.89     8515.66    117.78 o
  -1  -6   1    14159.98    15009.23    104.67 o
   0  -6   1       23.71       26.48      4.67 o
   1  -6   1     2221.82     2020.53     29.39 o
   2  -6   1     2894.13     3108.19     39.67 o
   3  -6   1     5785.11     5570.27    130.53 o
   4  -6   1     2046.67     2138.28     27.27 o
   5  -6   1      444.32      419.43     16.32 o
   6  -6   1     1000.42      863.04     67.21 o
   7  -6   1     1226.52     1107.55     25.06 o
   8  -6   1      503.47      535.14     21.24 o
   9  -6   1        0.57        8.35     13.67 o
  10  -6   1       45.16       56.76     24.35 o
  11  -6   1       10.86        5.25     19.35 o
 -11  -5   1       39.14       45.42     16.16 o
 -10  -5   1      121.72      134.60     12.39 o
  -9  -5   1      227.82      247.95     16.93 o
  -8  -5   1      423.39      417.99     14.25 o
  -7  -5   1       84.98       77.33      9.70 o
  -6  -5   1      254.78      227.51      8.39 o
  -5  -5   1      163.74      170.11      6.70 o
  -4  -5   1        9.25       12.25      3.45 o
  -3  -5   1     1422.93     1541.97     27.27 o
  -2  -5   1        0.13        2.90      2.63 o
  -1  -5   1     2629.73     2791.46     16.68 o
   0  -5   1    12053.92    12838.90     32.90 o
   1  -5   1      464.53      480.85      7.98 o
   2  -5   1     1329.56     1430.73     13.29 o
   3  -5   1      209.25      206.09     10.77 o
   4  -5   1      262.02      284.03     21.16 o
   5  -5   1     1766.60     1636.94     54.77 o
   6  -5   1     1155.74     1003.34     16.28 o
   7  -5   1       10.64       -0.87      7.35 o
   8  -5   1       10.95       32.06     13.98 o
   9  -5   1       92.94      126.50     21.78 o
  10  -5   1       32.28       38.59     25.02 o
  11  -5   1       87.11      106.71     18.42 o
 -11  -4   1        3.67       14.47     17.87 o
 -10  -4   1        5.56       10.83     10.86 o
  -9  -4   1       26.70       31.49      9.48 o
  -8  -4   1       14.40        3.20      8.49 o
  -7  -4   1      309.21      273.37     17.78 o
  -6  -4   1      690.42      704.17     14.48 o
  -5  -4   1      254.77      194.08      6.89 o
  -4  -4   1      183.15      207.83      5.66 o
  -3  -4   1      482.33      468.03      4.19 o
  -2  -4   1     7889.19     8821.79     28.99 o
  -1  -4   1     2290.17     2461.43     29.43 o
   0  -4   1     2186.15     2131.60     11.52 o
   1  -4   1      135.84      147.83      4.79 o
   2  -4   1     1044.46     1021.27     11.09 o
   3  -4   1     7669.63     8149.97     79.05 o
   4  -4   1      270.64      225.24     11.20 o
   5  -4   1      353.40      304.93      6.86 o
   6  -4   1      185.01      175.02      7.83 o
   7  -4   1      641.33      697.40     33.88 o
   8  -4   1     1122.50     1027.95     34.56 o
   9  -4   1      233.27      264.57     18.56 o
  10  -4   1        1.52       26.27     15.07 o
  11  -4   1       48.16       44.45     19.24 o
 -12  -3   1        0.06      -14.29     17.29 o
 -11  -3   1       20.87       12.04     15.96 o
 -10  -3   1       59.16       60.14     11.68 o
  -9  -3   1       54.49       44.45     10.12 o
  -8  -3   1        8.91       -8.47      8.47 o
  -7  -3   1        7.45        4.40      7.77 o
  -6  -3   1     1232.04     1226.45     23.39 o
  -5  -3   1      961.35      960.31     20.80 o
  -4  -3   1     1508.57     1460.12     22.28 o
  -3  -3   1      485.88      494.89      6.81 o
  -2  -3   1       79.36       93.12      2.31 o
  -1  -3   1     2020.59     1903.94     17.99 o
   0  -3   1    16173.59    18888.13     73.66 o
   1  -3   1       70.79       55.61      4.74 o
   2  -3   1     1816.07     1903.72     16.70 o
   3  -3   1     8153.69     8640.10     42.19 o
   4  -3   1       33.26       34.53      9.61 o
   5  -3   1     2203.13     2181.17    138.23 o
   6  -3   1      145.60      114.01     11.76 o
   7  -3   1        4.89       -8.69     13.28 o
   8  -3   1      110.43       87.92     10.24 o
   9  -3   1       34.92       40.26      9.87 o
  10  -3   1      279.29      362.80     37.65 o
  11  -3   1       52.00       61.68     17.54 o
  12  -3   1        0.03       15.92     16.23 o
 -12  -2   1       10.67      -11.65     15.72 o
 -11  -2   1       24.84       26.30     14.43 o
 -10  -2   1        0.34       -2.31     11.36 o
  -9  -2   1       78.72       55.93     13.45 o
  -8  -2   1      122.13      126.62      9.28 o
  -7  -2   1        1.28       -6.23      7.43 o
  -6  -2   1       52.55       36.17      7.39 o
  -5  -2   1      409.90      380.61      9.12 o
  -4  -2   1     2530.50     2516.99     24.70 o
  -3  -2   1      435.78      434.90      4.43 o
  -2  -2   1     1009.21     1222.24     11.23 o
  -1  -2   1     3711.60     4787.17     18.15 o
   0  -2   1       17.34        1.45      4.09 o
   1  -2   1      277.05      153.80      4.72 o
   2  -2   1     5067.60     5057.27     66.76 o
   3  -2   1     3856.53     4164.02     27.70 o
   4  -2   1     8296.94     8457.25     72.59 o
   5  -2   1     1120.72     1225.33     28.11 o
   6  -2   1      531.97      548.09     24.97 o
   7  -2   1     1077.66     1013.28     23.95 o
   8  -2   1     1513.06     1462.16     73.27 o
   9  -2   1      118.54      136.27     31.97 o
  10  -2   1        0.30        6.07     14.51 o
  11  -2   1       40.01       38.11     15.08 o
  12  -2   1       61.32       65.24     18.30 o
 -12  -1   1        0.05       -6.56     12.52 o
 -11  -1   1       12.64       20.44     11.28 o
 -10  -1   1      236.68      254.19     14.63 o
  -9  -1   1      168.96      173.16     15.40 o
  -8  -1   1      104.54       98.55      9.26 o
  -7  -1   1       20.25       36.70      6.93 o
  -6  -1   1      835.97      855.51     13.52 o
  -5  -1   1     8269.62     7693.65     38.33 o
  -4  -1   1     2147.40     1989.89     21.19 o
  -3  -1   1     2648.30     3075.08     12.36 o
  -2  -1   1     4652.45     5749.59     29.32 o
   2  -1   1      612.92      493.32      8.14 o
   3  -1   1     8742.38     9023.07    490.78 o
   4  -1   1     6749.78     7446.25     54.72 o
   5  -1   1     5593.97     6403.44     58.76 o
   6  -1   1      139.82      158.69     19.64 o
   7  -1   1      689.11      666.27     28.26 o
   8  -1   1      391.55      361.29     27.41 o
   9  -1   1      283.82      347.00     24.02 o
  10  -1   1       24.64       22.13     12.11 o
  11  -1   1        0.04       -2.22     14.90 o
  12  -1   1       19.45       42.45     12.68 o
 -12   0   1        9.28       18.04     13.56 o
 -11   0   1       18.81       10.83      9.53 o
 -10   0   1        9.55       26.97     12.04 o
  -9   0   1      105.39      187.16     15.50 o
  -8   0   1      148.94      181.58     18.79 o
  -7   0   1     1681.29     1888.77     26.80 o
  -6   0   1     2518.93     2448.16     27.77 o
  -5   0   1       49.21       64.44     17.24 o
  -4   0   1     3611.48     3407.28     33.79 o
  -3   0   1    10473.25    10958.62    157.97 o
  -2   0   1     1243.83     1675.85     86.30 o
   2   0   1      679.29      848.84     16.70 o
   3   0   1     5478.59     5783.20    318.58 o
   4   0   1      506.84      475.83     17.54 o
   5   0   1       68.92       86.92     18.24 o
   6   0   1      946.46      956.14     28.31 o
   7   0   1      719.11      740.32     22.33 o
   8   0   1       92.72      113.06     18.86 o
   9   0   1       10.18       18.45     11.32 o
  10   0   1        0.17      -10.26     11.80 o
  11   0   1        2.34       12.81     10.21 o
  12   0   1        7.19       26.25     19.13 o
 -12   1   1        1.83       26.13     13.36 o
 -11   1   1        4.15       -6.07      9.13 o
 -10   1   1       44.13       40.00     10.97 o
  -9   1   1      782.70      755.88     24.62 o
  -8   1   1      676.03      726.60     21.42 o
  -7   1   1       64.73       82.04     18.09 o
  -6   1   1      317.34      342.70     21.53 o
  -5   1   1    10233.88    11085.94     72.97 o
  -4   1   1     8463.03     8147.59     95.49 o
  -3   1   1      170.38      117.61      7.04 o
  -2   1   1     2667.09     3792.56    159.54 o
   2   1   1     8154.14     9547.85    146.41 o
   3   1   1     4430.81     4606.55     72.89 o
   4   1   1     8083.28     8188.61    143.99 o
   5   1   1     3141.75     3313.26     29.82 o
   6   1   1     2001.84     2046.56     21.78 o
   7   1   1       33.70       47.33      9.98 o
   8   1   1      111.72       93.18     11.06 o
   9   1   1      162.60      151.92     16.70 o
  10   1   1      211.18      228.51     13.01 o
  11   1   1       14.91       19.48     11.46 o
  12   1   1       14.79       16.91     12.18 o
 -12   2   1       56.26       66.86     12.69 o
 -11   2   1       65.01       58.67     11.73 o
 -10   2   1        2.72        2.28     10.78 o
  -9   2   1      287.86      289.59     40.45 o
  -8   2   1      737.41      671.41     69.03 o
  -7   2   1      491.10      429.31     31.52 o
  -6   2   1      294.64      325.26     12.29 o
  -5   2   1        4.09        4.54     15.20 o
  -4   2   1     4237.60     4404.12     74.39 o
  -3   2   1     7821.47     8491.33     33.87 o
  -2   2   1     2407.09     2793.79     19.45 o
   1   2   1    13887.95    16428.83    150.42 o
   2   2   1    30678.01    32019.94    151.42 o
   3   2   1        1.36        3.30      2.89 o
   4   2   1      449.98      445.59      9.94 o
   5   2   1     1442.37     1659.63     26.79 o
   6   2   1        2.32        1.41      6.72 o
   7   2   1        3.36        2.53      7.23 o
   8   2   1       82.17       97.91     12.03 o
   9   2   1       25.64       49.17     11.06 o
  10   2   1        0.48        8.97      9.29 o
  11   2   1       19.51       29.25     11.26 o
  12   2   1       23.64       49.78     13.62 o
 -12   3   1        5.91        5.48     15.63 o
 -11   3   1       14.59       26.38     13.32 o
 -10   3   1       91.21      105.76     25.72 o
  -9   3   1        0.24       -1.89     11.86 o
  -8   3   1        8.66       27.74     11.84 o
  -7   3   1       23.19       15.59      9.15 o
  -6   3   1      142.82      139.45     14.40 o
  -5   3   1       64.30       64.60      7.10 o
  -4   3   1       93.05       91.49      6.79 o
  -3   3   1       34.38       42.02      4.64 o
  -2   3   1        5.60        2.95      2.74 o
  -1   3   1    17760.80    20181.37    752.07 o
   0   3   1     2231.21     2222.54     15.27 o
   1   3   1     1219.46     1322.92     11.91 o
   2   3   1     7735.01     8682.94     60.86 o
   3   3   1      115.96      124.48      3.46 o
   4   3   1     2582.78     2873.56     48.48 o
   5   3   1      871.25      705.61     11.31 o
   6   3   1     1548.33     1521.98     23.12 o
   7   3   1      706.69      600.16     18.13 o
   8   3   1       32.60       44.55      8.48 o
   9   3   1       16.00        9.14      8.68 o
  10   3   1       90.18      111.24     14.71 o
  11   3   1       48.91       51.35     11.57 o
  12   3   1        2.28        9.52     13.74 o
 -11   4   1        2.94        0.10     18.01 o
 -10   4   1        0.31       12.30     15.35 o
  -9   4   1       96.62       90.30     12.61 o
  -8   4   1       69.09       71.62     11.68 o
  -7   4   1      356.28      318.44     12.23 o
  -6   4   1       92.35      116.95      7.91 o
  -5   4   1      118.31      142.37      7.75 o
  -4   4   1     1755.18     1834.22     50.66 o
  -3   4   1     2965.51     2951.00     34.29 o
  -2   4   1       61.89       67.04      3.63 o
  -1   4   1      142.71      147.83      4.29 o
   0   4   1        0.74        8.40      3.05 o
   1   4   1     2447.91     2599.34     32.92 o
   2   4   1    13845.21    13738.28     54.22 o
   3   4   1       14.16       12.34      2.56 o
   4   4   1      113.17       99.29      4.40 o
   5   4   1       41.05       48.07      5.22 o
   6   4   1       93.20      105.62      8.02 o
   7   4   1      676.39      642.17     14.12 o
   8   4   1       19.80       18.09      8.54 o
   9   4   1        0.18        3.56      9.32 o
  10   4   1        4.88        6.13     14.36 o
  11   4   1        1.41        0.53     11.24 o
  12   4   1        6.63        3.65     12.37 o
 -11   5   1       12.38        9.55     18.05 o
 -10   5   1       29.56       49.06     16.64 o
  -9   5   1       87.57      129.92     37.88 o
  -8   5   1       12.35       19.33     10.20 o
  -7   5   1      522.75      499.83     33.99 o
  -6   5   1      383.85      366.81     16.82 o
  -5   5   1      477.79      443.43     19.84 o
  -4   5   1       85.78       93.70     13.36 o
  -3   5   1      119.57      158.34      5.60 o
  -2   5   1     3228.37     3044.68     51.68 o
  -1   5   1     2202.66     2296.18     24.97 o
   0   5   1     4935.81     5360.65     64.62 o
   1   5   1     1843.07     1768.61     15.41 o
   2   5   1      269.26      239.96      4.91 o
   3   5   1      346.55      226.86      4.37 o
   4   5   1     2775.12     2903.28     61.77 o
   5   5   1      464.92      418.42     13.48 o
   6   5   1        0.25       -4.51      5.85 o
   7   5   1       17.16       13.18      8.28 o
   8   5   1      315.32      304.14     16.65 o
   9   5   1       96.55      108.34     14.32 o
  10   5   1       26.64       20.53     12.48 o
  11   5   1        1.43        9.39     11.01 o
 -11   6   1       20.70       20.09     17.53 o
 -10   6   1       17.76       32.28     17.42 o
  -9   6   1      109.44      150.69     15.00 o
  -8   6   1      169.47      226.06     56.15 o
  -7   6   1      767.32      795.48     21.36 o
  -6   6   1      541.00      500.81     17.41 o
  -5   6   1        0.41       14.43     10.22 o
  -4   6   1     4630.73     4689.63    234.45 o
  -3   6   1     2653.66     2570.03     24.22 o
  -2   6   1    10843.22    11264.89     50.36 o
  -1   6   1     3154.33     3302.19     51.88 o
   0   6   1     2761.41     2748.62     41.64 o
   1   6   1    19942.86    21835.51    159.32 o
   2   6   1     6757.24     6598.72     55.60 o
   3   6   1      749.61      716.23      9.92 o
   4   6   1      646.71      655.91     10.03 o
   5   6   1      898.98      722.79     16.49 o
   6   6   1     1463.94     1442.34     64.20 o
   7   6   1      283.80      295.85     15.61 o
   8   6   1       32.69       30.65     11.40 o
   9   6   1      193.11      151.84     15.69 o
  10   6   1      158.28      157.25     15.84 o
  11   6   1        8.03       11.06     10.90 o
 -11   7   1       10.60       14.55     15.46 o
 -10   7   1       72.05       76.14     18.78 o
  -9   7   1      169.35      208.36     44.53 o
  -8   7   1       47.09      142.86     65.69 o
  -7   7   1      326.18      359.49     18.21 o
  -6   7   1      872.55      902.99     53.33 o
  -5   7   1     1866.88     1751.15    103.92 o
  -4   7   1     3347.01     3633.56     90.71 o
  -3   7   1       37.52       42.61      5.47 o
  -2   7   1      166.92      186.93      9.40 o
  -1   7   1     6785.96     7482.76     28.61 o
   0   7   1     3379.66     3769.94     58.74 o
   1   7   1      227.29      199.37      5.61 o
   2   7   1     2073.33     1990.86     13.56 o
   3   7   1      931.80      997.36     16.32 o
   4   7   1     3198.84     3312.11     33.19 o
   5   7   1       44.31       54.76      5.42 o
   6   7   1       12.81        9.46      6.42 o
   7   7   1       25.23        6.26      8.35 o
   8   7   1      128.76      119.91     13.43 o
   9   7   1       69.60       87.84     14.14 o
  10   7   1        0.30       18.07     13.75 o
  11   7   1        7.78       12.32     10.33 o
 -10   8   1       10.82       13.10     16.60 o
  -9   8   1       43.90       56.59     16.49 o
  -8   8   1      393.61      389.63     19.37 o
  -7   8   1       64.73       90.07     24.67 o
  -6   8   1        4.13       -1.06     13.15 o
  -5   8   1      107.37      115.23     25.24 o
  -4   8   1     1020.95     1043.07     20.51 o
  -3   8   1     6976.99     7395.35     46.35 o
  -2   8   1     3849.68     4024.27     32.59 o
  -1   8   1       55.97       34.84      6.00 o
   0   8   1       37.29       18.48      4.12 o
   1   8   1      681.02      605.20     12.11 o
   2   8   1     3839.62     4045.03     34.84 o
   3   8   1     1451.22     1481.30     39.78 o
   4   8   1        1.32       -3.17      4.75 o
   5   8   1      197.67      162.50      9.93 o
   6   8   1     1498.14     1580.92     17.72 o
   7   8   1      374.05      374.64     17.66 o
   8   8   1        9.02        2.64     12.19 o
   9   8   1        7.13       -7.27     12.54 o
  10   8   1        7.36       10.55     14.54 o
  11   8   1       27.84       37.50     15.61 o
 -10   9   1      137.11      141.56     22.83 o
  -9   9   1       46.80       50.48     16.13 o
  -8   9   1        0.90       -1.70     14.59 o
  -7   9   1      947.34      866.13     25.92 o
  -6   9   1      188.68      155.78     14.80 o
  -5   9   1       27.17       14.70     11.66 o
  -4   9   1       26.06       21.63      3.22 o
  -3   9   1      164.21      151.01     12.41 o
  -2   9   1     3347.03     3798.77     61.25 o
  -1   9   1      802.92      687.36     14.60 o
   0   9   1      547.23      605.80      8.59 o
   1   9   1      234.18      217.75      4.37 o
   2   9   1        4.63        3.38      6.14 o
   3   9   1     1010.10     1102.71     16.79 o
   4   9   1      536.51      550.28     13.22 o
   5   9   1      205.91      197.35     17.96 o
   6   9   1        0.07      -14.93     14.93 o
   7   9   1        8.81       15.31      9.79 o
   8   9   1        1.59       13.70     12.98 o
   9   9   1        5.81       -2.38     12.33 o
  10   9   1        0.59        3.88     13.91 o
 -10  10   1       49.74       38.79     18.00 o
  -9  10   1      144.64      126.64     18.52 o
  -8  10   1       92.13       90.68     16.90 o
  -7  10   1        2.71       12.57     17.47 o
  -6  10   1        1.56       -3.44     16.99 o
  -5  10   1      209.25      206.11     14.49 o
  -4  10   1       73.84       75.14     11.77 o
  -3  10   1       37.83       42.83     11.11 o
  -2  10   1       37.22       57.71     20.61 o
  -1  10   1        1.07        2.51      7.73 o
   0  10   1        2.66        5.82      4.29 o
   1  10   1       29.18       18.13      2.41 o
   2  10   1       75.77       98.06      6.69 o
   3  10   1     1187.01     1228.41     18.79 o
   4  10   1        6.74        3.64      5.37 o
   5  10   1       84.10       55.66     11.96 o
   6  10   1        9.79        4.08      9.16 o
   7  10   1      249.82      336.80     20.95 o
   8  10   1       64.71       70.67     19.17 o
   9  10   1        1.81       -0.01     18.33 o
  10  10   1        4.15      -10.42     17.23 o
  -9  11   1        1.77        7.41     17.78 o
  -8  11   1       14.48        6.15     16.29 o
  -7  11   1      375.82      416.24     43.61 o
  -6  11   1      264.70      278.39     29.38 o
  -5  11   1      205.08      209.01     22.33 o
  -4  11   1       31.68       24.93     11.53 o
  -3  11   1        0.25       -3.22     11.63 o
  -2  11   1     2970.81     3045.11     61.95 o
  -1  11   1     1082.43     1094.16     76.75 o
   0  11   1      153.99      136.78      6.36 o
   1  11   1       35.67       28.58      5.75 o
   2  11   1        2.67       10.24      6.38 o
   3  11   1      143.96      151.49     17.12 o
   4  11   1      410.56      451.49     15.15 o
   5  11   1      162.01      148.72     18.76 o
   6  11   1        0.82       -9.87      9.87 o
   7  11   1       28.14       31.45     17.39 o
   8  11   1      107.20      121.72     18.72 o
   9  11   1       46.20       64.15     20.66 o
  10  11   1        3.21       14.80     20.15 o
  -9  12   1       24.20        8.39     16.82 o
  -8  12   1       65.15       64.20     17.17 o
  -7  12   1       65.73       47.03     16.82 o
  -6  12   1       48.59       42.10     17.46 o
  -5  12   1      144.22      146.90     18.64 o
  -4  12   1      825.16      831.43     24.12 o
  -3  12   1      314.44      367.18     32.32 o
  -2  12   1      173.21      137.86     14.17 o
  -1  12   1      532.30      558.81     43.61 o
   0  12   1      466.64      469.37     16.37 o
   1  12   1      190.48      197.60     11.57 o
   2  12   1      197.15      260.70     32.87 o
   3  12   1      174.20      207.37     19.27 o
   4  12   1       62.43       95.22     17.02 o
   5  12   1      115.91      136.36     16.52 o
   6  12   1       58.69       44.53     17.85 o
   7  12   1       21.39       23.81     17.77 o
   8  12   1        2.77       21.41     19.32 o
   9  12   1       33.36       58.22     20.81 o
  -8  13   1        4.04        8.66     18.45 o
  -7  13   1       78.48       57.34     19.09 o
  -6  13   1      435.91      452.32     23.09 o
  -5  13   1      344.09      318.65     19.80 o
  -4  13   1      156.24      185.44     17.81 o
  -3  13   1       95.27       74.45     17.52 o
  -2  13   1     1797.33     1821.16     72.67 o
  -1  13   1     1597.75     1590.30     75.31 o
   0  13   1      191.54      193.06     20.41 o
   1  13   1       20.53        2.59     15.78 o
   2  13   1       25.23        1.13     17.13 o
   3  13   1      577.93      582.62     36.16 o
   4  13   1      285.53      411.14     22.01 o
   5  13   1       24.52       42.89     17.66 o
   6  13   1      128.02      111.35     17.93 o
   7  13   1       80.92       70.04     19.11 o
   8  13   1       22.31       24.79     19.59 o
  -7  14   1       93.81      103.23     19.31 o
  -6  14   1       12.43       29.65     16.34 o
  -5  14   1      472.25      466.54     43.01 o
  -4  14   1      486.67      491.40     22.52 o
  -3  14   1      246.00      205.07     17.31 o
  -2  14   1       63.52       88.70     23.15 o
  -1  14   1       52.21       89.51     30.35 o
   0  14   1      803.46      749.34     25.89 o
   1  14   1      679.56      707.28     28.11 o
   2  14   1        7.68      -11.39     15.46 o
   3  14   1       49.81       44.84     18.22 o
   4  14   1       15.48       27.45     16.65 o
   5  14   1      103.67      114.94     19.49 o
   6  14   1        6.50        1.42     18.65 o
   7  14   1        5.62       -8.67     18.43 o
   8  14   1        0.01        8.23     20.18 o
  -6  15   1      198.57      213.03     30.53 o
  -5  15   1       48.67       72.21     17.97 o
  -4  15   1       15.49       21.43     23.33 o
  -3  15   1        8.85      -11.31     27.76 o
  -2  15   1      117.11      136.61     29.16 o
  -1  15   1      220.09      183.01     26.81 o
   0  15   1       34.46       47.74     16.08 o
   1  15   1       10.99        0.02     14.42 o
   2  15   1       70.91       40.51     13.00 o
   3  15   1       62.49       82.72     17.26 o
   4  15   1       74.36       79.63     16.11 o
   5  15   1       21.20       16.41     16.37 o
   6  15   1        0.39      -17.72     17.72 o
   7  15   1        2.39      -12.63     17.54 o
  -5  16   1      223.60      290.92     35.89 o
  -4  16   1       91.52       90.41     27.71 o
  -3  16   1       20.19       -2.74     23.18 o
  -2  16   1        0.73      -18.44     27.51 o
  -1  16   1       44.97       40.04     16.08 o
   0  16   1      167.31      175.52     17.18 o
   1  16   1        6.48       -9.35     14.18 o
   2  16   1        0.14      -14.94     14.94 o
   3  16   1       11.31       -5.10     16.34 o
   4  16   1       28.74       37.37     17.19 o
   5  16   1       12.11       29.83     17.33 o
   6  16   1        1.24      -10.13     17.69 o
  -4  17   1       27.18        9.32     29.06 o
  -3  17   1        4.32      -11.71     28.71 o
  -2  17   1       13.65        3.79     28.26 o
  -1  17   1       32.60       50.81     17.04 o
   0  17   1        8.58       25.52     17.51 o
   1  17   1       50.70       42.27     15.38 o
   2  17   1        5.16       -6.54     16.80 o
   3  17   1       11.83        7.12     13.63 o
   4  17   1       20.13       28.26     17.92 o
  -1  18   1        3.32      -16.83     16.83 o
   0  18   1      199.45      229.79     22.16 o
   1  18   1       96.45       85.06     19.51 o
   2  18   1        0.21       -8.02     18.12 o
  -3 -17   2        0.95       -7.08     21.03 o
  -2 -17   2       39.10       43.61     24.17 o
  -1 -17   2       40.97       63.70     25.22 o
   0 -17   2       57.74       87.77     30.10 o
   1 -17   2       91.48       71.66     16.45 o
   2 -17   2       10.36        2.79     29.61 o
  -5 -16   2        0.06       -0.35     24.12 o
  -4 -16   2        5.32       18.43     16.82 o
  -3 -16   2       51.34       32.25     24.72 o
  -2 -16   2       10.19        4.09     21.88 o
  -1 -16   2       13.18       13.45     15.51 o
   0 -16   2        0.05       18.34     14.42 o
   1 -16   2       69.03       98.84     23.87 o
   2 -16   2      248.09      275.07     32.75 o
   3 -16   2       48.27       55.32     27.36 o
   4 -16   2        0.07       16.00     26.96 o
  -6 -15   2        5.76      -30.70     30.70 o
  -5 -15   2        1.82       -8.32     29.95 o
  -4 -15   2       24.68       31.00     24.97 o
  -3 -15   2       13.93        1.94     15.03 o
  -2 -15   2       63.93       63.30     14.32 o
  -1 -15   2      137.33       98.45     15.52 o
   0 -15   2      165.71      185.46     17.23 o
   1 -15   2      356.10      357.21     31.70 o
   2 -15   2        0.19      -18.29     22.58 o
   3 -15   2      287.49      354.81     35.44 o
   4 -15   2      156.55      175.89     29.53 o
   5 -15   2       86.95       86.97     22.23 o
   6 -15   2       21.57       20.74     18.80 o
  -7 -14   2        4.58       -8.67     25.32 o
  -6 -14   2        1.77       16.40     30.00 o
  -5 -14   2        6.49      -23.52     26.56 o
  -4 -14   2       29.58       23.02     15.52 o
  -3 -14   2       95.26       66.85     13.30 o
  -2 -14   2       32.39       36.83     13.50 o
  -1 -14   2       13.13       19.55     13.40 o
   0 -14   2      112.51       94.36     15.39 o
   1 -14   2      422.07      400.14     18.75 o
   2 -14   2      175.32      161.47     16.55 o
   3 -14   2        0.42        8.39     14.67 o
   4 -14   2       65.11       67.79     44.81 o
   5 -14   2      118.94      107.73     18.70 o
   6 -14   2       28.25       25.21     15.40 o
   7 -14   2       26.51        1.02     45.88 o
  -8 -13   2       15.68       22.78     31.70 o
  -7 -13   2       35.41       40.67     29.26 o
  -6 -13   2       47.05       47.10     17.40 o
  -5 -13   2       37.80       37.27     15.38 o
  -4 -13   2        6.45        9.50     15.84 o
  -3 -13   2       59.61       63.97     15.81 o
  -2 -13   2       51.54       41.83     13.86 o
  -1 -13   2      322.55      325.05     13.29 o
   0 -13   2      378.18      353.89     15.07 o
   1 -13   2        5.75        0.08     13.43 o
   2 -13   2      315.78      354.50     19.05 o
   3 -13   2      522.84      475.26     22.85 o
   4 -13   2       97.37      107.92     18.64 o
   5 -13   2        2.71       -0.17     14.99 o
   6 -13   2        1.57        2.40     16.19 o
   7 -13   2       60.28       34.29     35.24 o
  -8 -12   2       33.87       69.48     30.60 o
  -7 -12   2        0.30       -6.57     17.13 o
  -6 -12   2       41.80       40.75     16.91 o
  -5 -12   2      214.83      267.10     30.38 o
  -4 -12   2      428.93      476.98     20.49 o
  -3 -12   2      904.09     1049.07     99.33 o
  -2 -12   2       97.75      112.70     13.57 o
  -1 -12   2      731.04      750.48     16.23 o
   0 -12   2      167.59      163.69     14.19 o
   1 -12   2      423.99      398.95     17.83 o
   2 -12   2      351.67      346.86     47.90 o
   3 -12   2       45.34       49.39     16.94 o
   4 -12   2      147.06      135.21     19.25 o
   5 -12   2      191.96      194.38     20.28 o
   6 -12   2      115.13      133.31     17.54 o
   7 -12   2       43.56       11.80     16.80 o
   8 -12   2        3.58      -13.28     19.14 o
  -9 -11   2       23.90       25.27     25.22 o
  -8 -11   2        0.53       20.21     17.58 o
  -7 -11   2       62.27       79.28     16.70 o
  -6 -11   2       22.80        8.43     14.06 o
  -5 -11   2        5.62        2.55     13.45 o
  -4 -11   2       32.44       20.80     15.48 o
  -3 -11   2      256.90      341.41     17.66 o
  -2 -11   2      861.26      872.19     75.03 o
  -1 -11   2      310.32      326.14     11.98 o
   0 -11   2       21.52       21.34     12.19 o
   1 -11   2      123.81      112.53     14.22 o
   2 -11   2       64.29       34.76     26.22 o
   3 -11   2      208.77      205.74     16.28 o
   4 -11   2      856.03      865.92     31.80 o
   5 -11   2      298.79      300.41     23.28 o
   6 -11   2       86.46       72.83     16.78 o
   7 -11   2       12.60       -2.11     16.98 o
   8 -11   2      215.09      232.77     21.08 o
   9 -11   2       64.23       73.26     22.09 o
 -10 -10   2        0.60      -15.75     29.11 o
  -9 -10   2       16.84        5.75     18.66 o
  -8 -10   2      113.96      166.20     18.05 o
  -7 -10   2      109.09      137.56     17.84 o
  -6 -10   2        0.82       -2.45     13.97 o
  -5 -10   2       20.27        4.68     12.37 o
  -4 -10   2      117.38      121.89     17.82 o
  -3 -10   2      265.07      269.18     15.07 o
  -2 -10   2       73.19       76.20      8.17 o
  -1 -10   2       48.22       47.25      6.11 o
   0 -10   2      386.71      340.18     14.38 o
   1 -10   2      289.88      352.38     29.95 o
   2 -10   2     3110.98     3140.81     64.39 o
   3 -10   2     1010.36     1086.11     33.92 o
   4 -10   2       13.82       14.30     14.26 o
   5 -10   2      437.03      480.20     22.74 o
   6 -10   2     1452.87     1564.68    132.75 o
   7 -10   2      288.06      295.51     20.39 o
   8 -10   2       28.55       52.27     18.64 o
   9 -10   2       99.09      132.79     19.36 o
 -10  -9   2        0.05      -12.21     15.00 o
  -9  -9   2        1.72       -5.04     18.03 o
  -8  -9   2       25.07       34.15     15.76 o
  -7  -9   2       19.63       45.09     15.71 o
  -6  -9   2      171.50      222.29     16.51 o
  -5  -9   2      105.69       97.42     13.14 o
  -4  -9   2       21.29       11.50     10.78 o
  -3  -9   2       25.30       27.64      7.16 o
  -2  -9   2      701.36      729.84     10.63 o
  -1  -9   2      648.44      580.77     12.14 o
   0  -9   2      300.70      348.72     13.18 o
   1  -9   2        4.21       33.70     20.16 o
   2  -9   2      323.80      374.39     43.81 o
   3  -9   2      217.33      192.10     31.31 o
   4  -9   2     1231.38     1192.98     26.72 o
   5  -9   2      207.86      260.57     56.94 o
   6  -9   2       13.41       21.88     22.25 o
   7  -9   2      147.33      161.38     34.66 o
   8  -9   2      206.21      189.43     18.14 o
   9  -9   2       80.71       91.22     20.19 o
  10  -9   2        1.04       25.06     29.53 o
 -10  -8   2        6.51      -14.11     14.53 o
  -9  -8   2        0.63      -12.95     12.95 o
  -8  -8   2        0.66       -2.78      9.91 o
  -7  -8   2       40.59       48.23     11.20 o
  -6  -8   2        0.14        2.41      6.21 o
  -5  -8   2       45.19       25.67     11.62 o
  -4  -8   2        1.19        1.96      9.96 o
  -3  -8   2      536.46      470.45     18.27 o
  -2  -8   2      570.27      544.87      9.07 o
  -1  -8   2      750.44      740.81      9.07 o
   0  -8   2     2344.18     2235.90     26.69 o
   1  -8   2       90.00       90.20     10.76 o
   2  -8   2     1535.69     1593.97     70.47 o
   3  -8   2      866.79      912.03     29.66 o
   4  -8   2      438.99      440.76     39.92 o
   5  -8   2      420.00      402.84     18.61 o
   6  -8   2      149.07      119.01     16.14 o
   7  -8   2      326.09      311.32     54.90 o
   8  -8   2        9.03      -16.35     35.61 o
   9  -8   2       82.73       69.63     19.27 o
  10  -8   2       70.66       48.15     20.83 o
 -11  -7   2       35.45       43.71     16.61 o
 -10  -7   2        0.65        6.43     14.61 o
  -9  -7   2       11.29        1.77     10.50 o
  -8  -7   2       46.47       19.97     10.26 o
  -7  -7   2      266.09      251.17     12.86 o
  -6  -7   2     1260.99     1234.18     51.95 o
  -5  -7   2      214.55      245.76     11.07 o
  -4  -7   2      665.15      722.40     17.41 o
  -3  -7   2     2646.29     2471.74     67.71 o
  -2  -7   2     4870.25     5235.03     27.90 o
  -1  -7   2     3102.45     3193.09     15.88 o
   0  -7   2       87.08       75.65      6.20 o
   1  -7   2      634.55      549.46     18.19 o
   2  -7   2     1620.73     1590.90     22.64 o
   3  -7   2     1689.49     1731.90     24.86 o
   4  -7   2       69.99      104.87     13.61 o
   5  -7   2      344.23      309.16     18.74 o
   6  -7   2     1775.12     1641.39    108.65 o
   7  -7   2      127.05       98.02     15.10 o
   8  -7   2       19.18        3.61     15.97 o
   9  -7   2        3.24       -5.25     16.12 o
  10  -7   2        3.62      -20.07     20.07 o
  11  -7   2        1.10      -18.02     21.36 o
 -11  -6   2        0.41       15.57     15.10 o
 -10  -6   2       17.12       49.89     12.56 o
  -9  -6   2      108.34      117.02     11.50 o
  -8  -6   2       40.61       20.17      9.09 o
  -7  -6   2        4.25       14.02     10.09 o
  -6  -6   2      495.97      477.35     19.14 o
  -5  -6   2     2475.54     2491.48     54.28 o
  -4  -6   2     2036.90     1927.67     50.29 o
  -3  -6   2     1035.80     1187.06     14.21 o
  -2  -6   2      913.54      999.56     11.06 o
  -1  -6   2     1253.42     1248.69     15.24 o
   0  -6   2     9445.58     9911.27     39.81 o
   1  -6   2     2465.04     2363.44     21.74 o
   2  -6   2     1264.92     1477.67     26.54 o
   3  -6   2        4.63       12.54      9.44 o
   4  -6   2     1011.88      995.22     32.10 o
   5  -6   2     1196.45     1157.82     23.56 o
   6  -6   2      115.38       90.43     16.22 o
   7  -6   2      179.60      152.11     16.02 o
   8  -6   2        3.73       -0.35     13.38 o
   9  -6   2        1.08       -8.26     15.51 o
  10  -6   2      109.35      129.07     18.71 o
  11  -6   2       26.33       29.86     18.76 o
 -11  -5   2        8.70       16.73     16.42 o
 -10  -5   2       71.90      103.63     12.00 o
  -9  -5   2       13.68       21.56     10.50 o
  -8  -5   2       91.17      104.92     10.44 o
  -7  -5   2      792.73      789.35     15.86 o
  -6  -5   2     1443.21     1324.89     39.58 o
  -5  -5   2      723.86      640.77      7.59 o
  -4  -5   2      502.63      474.06      9.00 o
  -3  -5   2     2430.49     2582.66     55.29 o
  -2  -5   2     3907.21     3856.16     28.53 o
  -1  -5   2     2293.85     2552.28     18.32 o
   0  -5   2      838.61      868.46     10.70 o
   1  -5   2     9571.25    11025.20     46.08 o
   2  -5   2     3347.92     3432.19     20.90 o
   3  -5   2     1122.60      866.83     34.89 o
   4  -5   2       66.71       94.82     13.58 o
   5  -5   2      323.01      292.62     14.59 o
   6  -5   2     1063.70     1056.22     46.33 o
   7  -5   2      309.98      269.75      7.75 o
   8  -5   2       64.07       59.84     14.42 o
   9  -5   2      136.26      152.48     21.53 o
  10  -5   2       15.59       22.72     16.24 o
  11  -5   2       29.87       45.59     19.18 o
 -11  -4   2        7.36        8.50     18.34 o
 -10  -4   2       42.08       62.49     12.36 o
  -9  -4   2       76.14       70.82     10.91 o
  -8  -4   2       48.07       48.51      9.83 o
  -7  -4   2       16.59        4.91      8.97 o
  -6  -4   2      230.58      235.25     10.49 o
  -5  -4   2     1747.59     1740.06     31.71 o
  -4  -4   2     3377.86     3499.07     19.60 o
  -3  -4   2      682.19      760.90     10.18 o
  -2  -4   2      384.39      486.08     10.05 o
  -1  -4   2      949.95     1000.27      7.42 o
   0  -4   2     1302.85     1272.38     22.91 o
   1  -4   2     3364.43     3847.70     67.63 o
   2  -4   2      225.13      269.77      7.22 o
   3  -4   2       45.93       48.99      9.23 o
   4  -4   2     1409.40     1586.55     21.84 o
   5  -4   2      856.14      765.18     17.83 o
   6  -4   2     1033.85      910.05     32.01 o
   7  -4   2      589.01      494.74     20.29 o
   8  -4   2        0.21        4.66      8.20 o
   9  -4   2      242.49      274.49     19.17 o
  10  -4   2      164.20      180.94     19.93 o
  11  -4   2       99.67      132.19     26.69 o
 -11  -3   2        7.59       10.56     16.71 o
 -10  -3   2       19.49       20.60     11.68 o
  -9  -3   2       68.46       49.92     10.08 o
  -8  -3   2        0.46       -8.33      8.33 o
  -7  -3   2      201.52      178.36      9.84 o
  -6  -3   2     2173.02     2333.73     26.99 o
  -5  -3   2        0.19        1.92      5.65 o
  -4  -3   2      674.38      728.38      7.45 o
  -3  -3   2        1.77        5.92      2.12 o
  -2  -3   2       23.20       31.09      2.09 o
  -1  -3   2     7421.65     7281.74     54.56 o
   0  -3   2     1975.57     2571.08     21.51 o
   1  -3   2      431.16      383.00      7.42 o
   2  -3   2    17755.02    18455.61     68.83 o
   3  -3   2     3115.40     3784.01     39.90 o
   4  -3   2     4909.01     4809.41     33.70 o
   5  -3   2     1032.77     1066.72     42.94 o
   6  -3   2       17.01       25.98     11.56 o
   7  -3   2     2896.64     2906.78    113.89 o
   8  -3   2      327.85      309.54     19.19 o
   9  -3   2      125.73      150.29     17.52 o
  10  -3   2       12.45       14.00     16.20 o
  11  -3   2      137.90      145.95     26.59 o
 -12  -2   2        4.77        0.21     13.16 o
 -11  -2   2       27.85       22.72     11.42 o
 -10  -2   2      102.15       87.26     11.98 o
  -9  -2   2        6.75       -2.90     10.42 o
  -8  -2   2       37.46        9.85      8.31 o
  -7  -2   2      164.31      156.22      8.62 o
  -6  -2   2      163.75      193.60     10.11 o
  -5  -2   2      118.25       98.76      7.36 o
  -4  -2   2     1521.43     1687.73      8.94 o
  -3  -2   2      151.38      158.64      3.17 o
  -2  -2   2     4210.23     4138.78     47.28 o
  -1  -2   2       14.27        9.54      1.67 o
   0  -2   2     1084.60     1538.15     12.24 o
   1  -2   2     5022.90     4987.71     58.73 o
   2  -2   2     1519.37     1514.80     15.31 o
   3  -2   2     7697.44     8935.99     55.57 o
   4  -2   2     4076.07     4885.00     66.06 o
   5  -2   2     3454.70     3490.76    214.26 o
   6  -2   2      253.59      231.54     13.69 o
   7  -2   2        0.71       -5.00     13.91 o
   8  -2   2       88.24      113.36     21.51 o
   9  -2   2       37.47       33.43     13.35 o
  10  -2   2       17.50        9.86     15.17 o
  11  -2   2        4.86       13.14     15.08 o
  12  -2   2        4.52        5.12     16.48 o
 -12  -1   2        0.03      -13.23     13.23 o
 -11  -1   2        2.07        1.92      9.24 o
 -10  -1   2        7.63       11.67     13.36 o
  -9  -1   2       72.06       85.70     14.00 o
  -8  -1   2      205.42      210.15     10.97 o
  -7  -1   2       28.30       19.85      7.17 o
  -6  -1   2       26.09       20.65      7.18 o
  -5  -1   2       85.95       97.56      6.93 o
  -4  -1   2      761.26      772.95     11.22 o
  -3  -1   2     2836.13     2853.41     26.42 o
  -2  -1   2     3168.98     3466.86     18.50 o
  -1  -1   2    19029.79    21318.74     57.90 o
   0  -1   2      720.18      418.51      7.13 o
   1  -1   2        9.67       43.50      2.93 o
   2  -1   2    12318.81    14631.55     85.20 o
   3  -1   2      606.87      528.94      9.31 o
   4  -1   2      529.48      511.14     28.91 o
   5  -1   2      447.52      444.93     20.68 o
   6  -1   2     1193.02     1399.94     24.72 o
   7  -1   2     1568.82     1485.09     25.18 o
   8  -1   2       41.00       44.08     15.46 o
   9  -1   2        0.96        6.58     13.99 o
  10  -1   2       14.05        0.27     12.01 o
  11  -1   2       24.26       32.14     16.95 o
  12  -1   2       20.76       30.99     20.38 o
 -12   0   2        0.72       -0.48     15.52 o
 -11   0   2        0.14        1.11     10.05 o
 -10   0   2      328.87      341.20     15.19 o
  -9   0   2      714.90      801.33     16.67 o
  -8   0   2       89.58      129.57     15.04 o
  -7   0   2        2.10       17.44      7.34 o
  -6   0   2     1721.18     2070.47     25.54 o
  -5   0   2     1967.92     1874.89     21.77 o
  -4   0   2     5326.93     5329.20     38.14 o
  -3   0   2       21.58       16.59      2.89 o
  -2   0   2    14241.24    15459.67     73.55 o
  -1   0   2    12464.43    13802.04     39.82 o
   2   0   2      798.88      629.13      7.64 o
   3   0   2     5826.99     5690.45     31.47 o
   4   0   2     4363.43     4414.19     75.58 o
   5   0   2     2237.73     2541.02    152.64 o
   6   0   2        3.85       15.04     11.51 o
   7   0   2      354.43      301.65     17.39 o
   8   0   2      628.61      606.00     18.25 o
   9   0   2      277.89      282.49     17.37 o
  10   0   2       19.92       27.32     13.72 o
  11   0   2       61.10       62.20     15.55 o
  12   0   2        0.43        7.18     12.14 o
 -12   1   2       39.20       64.71     17.16 o
 -11   1   2       24.49       34.79     11.36 o
 -10   1   2        4.46       20.70     10.31 o
  -9   1   2      212.06      299.52     16.74 o
  -8   1   2      476.50      478.08     23.79 o
  -7   1   2      980.76     1117.92     30.85 o
  -6   1   2      403.13      445.82     21.78 o
  -5   1   2       10.06        5.13     15.65 o
  -4   1   2     3882.69     4219.41     31.81 o
  -3   1   2      558.49      620.73     11.42 o
  -2   1   2     6500.91     6434.60     67.86 o
  -1   1   2     1633.64     2139.12     12.02 o
   2   1   2    10648.59    12253.88     51.67 o
   3   1   2      113.10      163.97      6.03 o
   4   1   2        0.26        4.13      7.77 o
   5   1   2       43.52       44.13     10.48 o
   6   1   2      257.77      227.52     14.92 o
   7   1   2     2544.02     2700.55     51.78 o
   8   1   2        1.98        3.39      7.48 o
   9   1   2       57.62       36.94      9.79 o
  10   1   2       13.96       24.96     15.06 o
  11   1   2        7.93        6.72     12.40 o
  12   1   2       17.87       22.74     11.38 o
 -12   2   2        5.97       24.36     12.01 o
 -11   2   2       13.62       35.26     17.10 o
 -10   2   2       25.28       14.80     10.03 o
  -9   2   2      369.98      381.60     54.70 o
  -8   2   2       52.48       48.83     15.23 o
  -7   2   2       42.08       43.75     10.11 o
  -6   2   2     1143.53     1088.30     49.42 o
  -5   2   2     3075.13     3093.84     69.95 o
  -4   2   2    12226.83    13428.15    101.45 o
  -3   2   2      277.36      273.09      5.96 o
  -2   2   2     2213.24     2384.95     12.91 o
  -1   2   2     6145.41     7624.57     24.10 o
   1   2   2     9242.77    10871.56     38.74 o
   2   2   2      247.51      330.53      5.56 o
   3   2   2     2253.54     2208.77     29.57 o
   4   2   2      628.99      606.56     13.91 o
   5   2   2     3060.42     3092.20     43.59 o
   6   2   2     2736.94     2952.35     33.85 o
   7   2   2      104.55      117.62      9.74 o
   8   2   2      516.68      496.66     22.92 o
   9   2   2      365.13      367.10     12.82 o
  10   2   2      240.87      263.87     15.52 o
  11   2   2       29.43       48.00     12.14 o
  12   2   2        6.64       16.17     16.05 o
 -11   3   2       54.42       58.55     11.54 o
 -10   3   2        1.89       -2.16     12.74 o
  -9   3   2      190.23      194.69     22.58 o
  -8   3   2      443.45      410.12     49.14 o
  -7   3   2      250.31      269.84     13.00 o
  -6   3   2       12.83        2.91      9.54 o
  -5   3   2      139.76      129.93     13.06 o
  -4   3   2     1320.64     1423.24     17.00 o
  -3   3   2     7885.48     8623.72     26.96 o
  -2   3   2       17.20       23.33      2.87 o
  -1   3   2     7722.35     7698.10     71.55 o
   0   3   2     2021.82     1667.74     19.05 o
   1   3   2     2271.58     1670.50     15.19 o
   2   3   2     1256.06     1130.73     13.05 o
   3   3   2      414.08      448.29      8.47 o
   4   3   2     1804.35     1872.91     13.19 o
   5   3   2       35.99       69.33      5.98 o
   6   3   2      842.44      802.96     12.53 o
   7   3   2     1338.46     1311.06     16.52 o
   8   3   2      743.49      724.29     18.21 o
   9   3   2      254.74      239.96     10.36 o
  10   3   2        0.23       15.01     10.08 o
  11   3   2       23.57       37.76     11.28 o
  12   3   2       47.67       39.96     12.40 o
 -11   4   2       21.51        1.85     16.94 o
 -10   4   2      146.37      123.26     22.88 o
  -9   4   2       59.64       55.67     12.03 o
  -8   4   2      335.30      292.81     24.75 o
  -7   4   2      154.06      155.27     12.04 o
  -6   4   2       55.78       41.39      7.16 o
  -5   4   2       53.69       60.17      6.54 o
  -4   4   2      777.76      756.05     13.33 o
  -3   4   2      209.44      304.75     12.08 o
  -2   4   2      259.33      266.68      6.01 o
  -1   4   2      289.95      438.40      6.63 o
   0   4   2     2679.80     2532.30     30.49 o
   1   4   2     6530.19     6323.94     41.89 o
   2   4   2      356.37      414.08      4.17 o
   3   4   2      242.91      266.86      5.90 o
   4   4   2     2694.75     2631.82     35.18 o
   5   4   2      663.15      563.35     10.34 o
   6   4   2     1694.33     1605.20     23.77 o
   7   4   2        2.04        8.64      7.53 o
   8   4   2      361.37      295.92     11.02 o
   9   4   2      467.04      431.52     28.08 o
  10   4   2      143.28      138.18     11.42 o
  11   4   2       18.72       26.31     10.76 o
  12   4   2        0.52       -0.76     12.65 o
 -11   5   2        0.10       -5.64     17.79 o
 -10   5   2       10.48       13.60     15.24 o
  -9   5   2      165.37      167.91     24.97 o
  -8   5   2      483.18      432.71     29.75 o
  -7   5   2       66.80       52.51      9.35 o
  -6   5   2        6.33       10.59      6.43 o
  -5   5   2       77.89      103.83      6.96 o
  -4   5   2     1465.58     1111.44     25.02 o
  -3   5   2     5807.16     6113.11     97.94 o
  -2   5   2     2257.71     2186.35     46.59 o
  -1   5   2     2156.52     2219.25     18.95 o
   0   5   2     1658.09     1628.90     15.68 o
   1   5   2     4771.24     5173.64     47.69 o
   2   5   2     2115.51     2216.81     12.24 o
   3   5   2     1720.73     1717.32     31.81 o
   4   5   2      838.82      800.81     11.80 o
   5   5   2      310.33      281.28      6.13 o
   6   5   2      157.45      152.28     11.40 o
   7   5   2      527.12      494.05     18.01 o
   8   5   2        5.74        2.43      8.45 o
   9   5   2       98.42      114.08     15.08 o
  10   5   2        1.50       14.43     10.21 o
  11   5   2        0.17        0.31      9.87 o
 -11   6   2       37.99       59.19     18.77 o
 -10   6   2       48.16       39.51     16.26 o
  -9   6   2       87.47      159.56     43.44 o
  -8   6   2       46.79       44.41     25.07 o
  -7   6   2       86.38      104.42     23.33 o
  -6   6   2      375.54      377.19     21.63 o
  -5   6   2      810.81      839.81     25.32 o
  -4   6   2     1131.09     1164.78     62.10 o
  -3   6   2      133.80      178.52     13.46 o
  -2   6   2     8778.53     9443.65    102.45 o
  -1   6   2     6892.44     7549.34     57.74 o
   0   6   2      187.94      225.81      4.26 o
   1   6   2     3569.04     4359.01     18.92 o
   2   6   2       92.98       88.97      5.60 o
   3   6   2     4831.19     4630.10    149.53 o
   4   6   2     3097.10     3342.39     43.15 o
   5   6   2      148.82      143.09      6.87 o
   6   6   2      168.61      186.60     13.51 o
   7   6   2       83.58       76.05      8.27 o
   8   6   2       28.55        9.79      9.24 o
   9   6   2       26.59        9.94     17.02 o
  10   6   2        3.64       10.74     10.54 o
  11   6   2        4.01        2.96      9.70 o
 -11   7   2       20.31       27.14     17.97 o
 -10   7   2       19.27       24.35     16.82 o
  -9   7   2       45.31       64.44     15.42 o
  -8   7   2      779.85      815.23     81.07 o
  -7   7   2     1951.30     1886.32     43.81 o
  -6   7   2      594.55      590.03     58.94 o
  -5   7   2      124.96      186.85     18.94 o
  -4   7   2     5856.81     5245.38     56.02 o
  -3   7   2     5091.44     4829.61     94.40 o
  -2   7   2      457.53      412.54     22.70 o
  -1   7   2     1547.49     1691.80     13.97 o
   0   7   2     2244.58     2582.49     14.48 o
   1   7   2    16654.95    16881.54     68.06 o
   2   7   2     4010.87     3887.27     21.42 o
   3   7   2       58.04       54.14      3.49 o
   4   7   2      974.42     1053.94     15.78 o
   5   7   2     1833.47     1516.88     56.75 o
   6   7   2      564.62      615.69     22.80 o
   7   7   2      102.11       82.03     11.71 o
   8   7   2        0.11      -10.47     10.47 o
   9   7   2       18.29       15.00     12.73 o
  10   7   2       46.99       52.12     10.70 o
  11   7   2        5.43       10.75     14.06 o
 -10   8   2      110.37      106.94     16.91 o
  -9   8   2      206.06      236.42     17.85 o
  -8   8   2       17.67      114.57     47.70 o
  -7   8   2      422.94      421.57     37.11 o
  -6   8   2      302.52      311.54     25.22 o
  -5   8   2     1264.31     1135.62     82.06 o
  -4   8   2      213.56      169.68      9.13 o
  -3   8   2      948.52     1046.35     62.47 o
  -2   8   2     6537.54     6420.27    135.52 o
  -1   8   2     4929.72     5433.45     46.54 o
   0   8   2     1374.49     1334.94     17.23 o
   1   8   2        6.25        3.99      3.65 o
   2   8   2      116.12      130.87      8.42 o
   3   8   2     3150.00     3545.73     29.11 o
   4   8   2      172.68      171.55     13.67 o
   5   8   2      258.91      221.64      7.87 o
   6   8   2       50.12       60.05      9.30 o
   7   8   2        0.11       17.26     11.95 o
   8   8   2        5.64        7.43     11.74 o
   9   8   2       48.78       27.83     12.69 o
  10   8   2       17.82       35.06     13.86 o
  11   8   2        3.62       29.87     14.78 o
 -10   9   2        0.98        7.65     21.51 o
  -9   9   2       35.98       27.01     15.77 o
  -8   9   2      247.67      287.69     18.96 o
  -7   9   2      585.07      594.50     42.46 o
  -6   9   2       43.05       45.26     13.71 o
  -5   9   2       17.65       22.48     10.56 o
  -4   9   2        1.31       -0.22      4.80 o
  -3   9   2     1962.13     1951.95     25.44 o
  -2   9   2     2960.37     3129.14     77.53 o
  -1   9   2      940.57     1065.18     16.60 o
   0   9   2      113.94      108.44      5.05 o
   1   9   2      742.56      761.22     11.71 o
   2   9   2     2335.53     2364.80     27.94 o
   3   9   2     1433.89     1453.54     32.27 o
   4   9   2        0.07       -1.24      4.33 o
   5   9   2       26.01       14.94      9.42 o
   6   9   2      425.71      446.37     18.97 o
   7   9   2      418.25      528.35     15.32 o
   8   9   2      164.45      146.23     14.49 o
   9   9   2        0.25      -13.00     13.00 o
  10   9   2       10.68       10.20     14.90 o
 -10  10   2       19.05       22.36     25.17 o
  -9  10   2        1.53        2.60     15.43 o
  -8  10   2       45.23       33.46     14.52 o
  -7  10   2      603.96      549.47     59.76 o
  -6  10   2      783.62      694.24     46.15 o
  -5  10   2        1.82       -0.47     10.90 o
  -4  10   2        1.07        1.83      9.86 o
  -3  10   2       65.33       48.76     10.40 o
  -2  10   2     1695.88     1730.54     24.00 o
  -1  10   2      649.30      727.85     35.49 o
   0  10   2       18.75       23.57      4.05 o
   1  10   2      311.49      242.28      6.90 o
   2  10   2       63.62       61.44     11.23 o
   3  10   2     1013.40     1088.92     18.68 o
   4  10   2      690.10      699.39     16.30 o
   5  10   2      437.88      419.92     14.76 o
   6  10   2       15.70        4.80      9.99 o
   7  10   2       21.12       29.12     10.86 o
   8  10   2      149.06      214.17     20.97 o
   9  10   2       26.59       29.66     16.09 o
  10  10   2        1.02       -6.45     14.51 o
  -9  11   2       19.58       19.09     16.52 o
  -8  11   2        9.84        0.30     15.11 o
  -7  11   2        0.44       -4.46     15.80 o
  -6  11   2      201.07      211.56     37.03 o
  -5  11   2      438.21      429.22     30.38 o
  -4  11   2       37.45       21.97     10.96 o
  -3  11   2       85.56       67.52     10.93 o
  -2  11   2     1002.14     1056.24     29.90 o
  -1  11   2        2.47        1.09      8.98 o
   0  11   2       91.20       81.84      5.66 o
   1  11   2      356.08      372.69     10.45 o
   2  11   2     1327.13     1398.84     30.58 o
   3  11   2      764.07      648.65     28.38 o
   4  11   2       16.28       12.07     11.88 o
   5  11   2      101.90      128.20     16.34 o
   6  11   2       49.59       34.37     10.84 o
   7  11   2        9.94       -0.68     17.62 o
   8  11   2        2.91       -0.74     18.86 o
   9  11   2       10.06       10.38     18.47 o
  10  11   2       14.71       14.34     19.35 o
  -9  12   2       11.63        6.96     17.05 o
  -8  12   2        0.21      -14.61     14.77 o
  -7  12   2      179.20      192.74     19.34 o
  -6  12   2      408.18      374.33     44.13 o
  -5  12   2      209.42      226.07     25.84 o
  -4  12   2       77.23       64.27     14.63 o
  -3  12   2       48.09       40.37     12.21 o
  -2  12   2      203.16      190.29     20.21 o
  -1  12   2     2237.67     2364.52     95.20 o
   0  12   2      283.07      268.25     10.42 o
   1  12   2      126.14      112.02     16.13 o
   2  12   2     1082.87     1097.01     26.34 o
   3  12   2     1144.26     1226.11     28.94 o
   4  12   2     1245.99     1218.54     39.50 o
   5  12   2       34.23       37.81     11.84 o
   6  12   2       63.86       43.71     11.62 o
   7  12   2        5.96        2.05     15.93 o
   8  12   2       44.69       63.16     17.51 o
   9  12   2        2.25        4.35     19.07 o
  -8  13   2       80.71       63.97     18.14 o
  -7  13   2       78.43       70.42     17.09 o
  -6  13   2       27.69       51.76     19.13 o
  -5  13   2      419.62      488.23     37.63 o
  -4  13   2      283.27      308.39     23.77 o
  -3  13   2      654.36      702.55     22.46 o
  -2  13   2      169.55      174.01     16.14 o
  -1  13   2      157.48      165.65     30.53 o
   0  13   2     1803.98     1730.48     46.06 o
   1  13   2      113.17      112.45     15.05 o
   2  13   2      114.73      128.07     18.25 o
   3  13   2       18.26       29.60     18.37 o
   4  13   2      272.92      352.53     22.75 o
   5  13   2      284.07      291.41     25.74 o
   6  13   2       76.41       94.18     17.79 o
   7  13   2        4.36       17.51     19.11 o
   8  13   2        0.36        3.20     18.26 o
   9  13   2        3.72       12.45     17.73 o
  -7  14   2       91.21       89.50     19.61 o
  -6  14   2      269.24      244.41     19.14 o
  -5  14   2      170.45      215.90     19.90 o
  -4  14   2       15.86       12.81     16.06 o
  -3  14   2       47.97       33.78     14.04 o
  -2  14   2     1384.60     1459.18     41.17 o
  -1  14   2      867.15      931.12     43.86 o
   0  14   2       92.19      130.10     20.55 o
   1  14   2       92.13       88.76     23.92 o
   2  14   2      141.38       90.09     17.60 o
   3  14   2      475.11      511.35     24.71 o
   4  14   2      396.82      473.28     43.26 o
   5  14   2       52.07       86.15     19.63 o
   6  14   2       23.11        8.55     18.52 o
   7  14   2       33.05       31.92     16.49 o
   8  14   2       23.09       30.36     17.64 o
  -6  15   2       89.03      109.73     19.12 o
  -5  15   2      255.44      223.53     28.11 o
  -4  15   2      152.34      128.59     31.00 o
  -3  15   2       41.80      -21.38     30.25 o
  -2  15   2       39.58       47.15     26.07 o
  -1  15   2      202.54      230.81     28.61 o
   0  15   2      456.08      410.48     21.97 o
   1  15   2      113.16      106.59     17.43 o
   2  15   2        1.50       -4.08     13.19 o
   3  15   2        4.56       -2.57     16.10 o
   4  15   2        1.95       -6.14     15.82 o
   5  15   2       21.14       23.34     16.88 o
   6  15   2       10.89        9.30     16.96 o
   7  15   2        5.19       -7.75     18.61 o
  -5  16   2        0.08       25.82     22.93 o
  -4  16   2       30.42       56.77     28.21 o
  -3  16   2       32.21       34.04     24.27 o
  -2  16   2       16.31        5.13     26.66 o
  -1  16   2       73.47       74.34     18.91 o
   0  16   2       37.68       43.19     15.96 o
   1  16   2       25.16       11.99     14.29 o
   2  16   2       19.58       11.90     11.75 o
   3  16   2       25.66       10.42     17.67 o
   4  16   2       58.40       68.02     17.00 o
   5  16   2       50.52       51.80     17.93 o
   6  16   2       11.51       -1.55     19.15 o
  -4  17   2       70.42       30.55     24.62 o
  -3  17   2        0.66      -25.02     25.02 o
  -2  17   2        8.91      -15.30     27.56 o
  -1  17   2       64.80       47.18     17.31 o
   0  17   2      174.64      255.56     51.81 o
   1  17   2       12.03       14.37     17.14 o
   2  17   2        2.83      -15.65     15.65 o
   3  17   2       16.94       12.37     13.60 o
   4  17   2       15.13       26.52     18.23 o
   5  17   2       26.90       37.97     20.37 o
  -2  18   2       15.84      -25.07     25.07 o
  -1  18   2       14.36       -5.66     16.90 o
   0  18   2        0.99       23.32     18.83 o
   1  18   2        2.03       19.90     17.43 o
   2  18   2        1.08      -17.07     17.07 o
   3  18   2        0.25       13.24     17.78 o
  -2 -17   3       20.58        9.77     28.51 o
  -1 -17   3        1.65       19.64     27.61 o
   0 -17   3        0.65       -6.53     21.83 o
   1 -17   3       12.85      -22.18     33.54 o
  -4 -16   3       59.03       29.56     24.12 o
  -3 -16   3        7.48      -16.30     26.56 o
  -2 -16   3       30.05       39.67     27.51 o
  -1 -16   3       61.47       68.78     24.07 o
   0 -16   3      109.32      105.26     29.41 o
   1 -16   3       34.15       39.59     16.15 o
   2 -16   3        0.10       -1.84     27.61 o
   3 -16   3      113.94      136.26     27.46 o
   4 -16   3      121.57      150.52     30.80 o
  -6 -15   3        0.31       12.56     28.51 o
  -5 -15   3        0.18      -29.01     29.01 o
  -4 -15   3        8.51       -3.33     18.59 o
  -3 -15   3      115.54       73.12     27.21 o
  -2 -15   3       72.65       67.88     26.61 o
  -1 -15   3       12.00       15.46     14.77 o
   0 -15   3       15.43       23.67     14.96 o
   1 -15   3       33.14       71.47     27.86 o
   2 -15   3      138.64      138.76     32.10 o
   3 -15   3       76.66      100.33     32.10 o
   4 -15   3       10.76       28.90     38.00 o
   5 -15   3       19.18        3.89     19.10 o
  -7 -14   3        0.47        0.40     30.30 o
  -6 -14   3       18.89       18.74     22.43 o
  -5 -14   3        4.38       -3.19     24.62 o
  -4 -14   3       20.20       -1.40     27.61 o
  -3 -14   3        0.11       -6.79     12.95 o
  -2 -14   3      301.07      301.79     17.65 o
  -1 -14   3      190.58      175.30     16.36 o
   0 -14   3        1.07       10.89     12.85 o
   1 -14   3       15.58       13.12     13.57 o
   2 -14   3        6.01        7.20     14.17 o
   3 -14   3      315.39      335.53     22.90 o
   4 -14   3      285.90      289.40     22.70 o
   5 -14   3       11.80       -6.12     17.41 o
   6 -14   3       10.47       -0.15     16.82 o
  -8 -13   3       21.01       34.99     25.17 o
  -7 -13   3       23.87       28.11     30.70 o
  -6 -13   3        0.96       -0.35     23.03 o
  -5 -13   3       92.04      129.44     31.15 o
  -4 -13   3       84.36       79.21     14.85 o
  -3 -13   3       30.34       19.83     20.78 o
  -2 -13   3       89.16       75.25     13.63 o
  -1 -13   3      108.87      109.20     11.13 o
   0 -13   3      568.54      557.57     21.01 o
   1 -13   3      145.29       97.07     15.28 o
   2 -13   3       34.30       26.34     14.08 o
   3 -13   3        0.45      -20.57     30.80 o
   4 -13   3      174.24      167.27     19.85 o
   5 -13   3       98.12       75.03     17.67 o
   6 -13   3        1.17      -14.65     16.26 o
   7 -13   3        0.14      -28.46     28.46 o
  -8 -12   3        9.33        9.57     27.76 o
  -7 -12   3       31.49       42.66     25.77 o
  -6 -12   3       48.56       66.34     24.32 o
  -5 -12   3       39.83       52.99     22.00 o
  -4 -12   3        0.02       21.69     14.40 o
  -3 -12   3       80.97       98.63     15.10 o
  -2 -12   3      372.07      386.42     17.40 o
  -1 -12   3      193.29      205.47     12.03 o
   0 -12   3       94.61       71.69     10.99 o
   1 -12   3        0.03       -6.61     13.30 o
   2 -12   3      433.01      397.16     26.37 o
   3 -12   3      489.15      417.91     55.67 o
   4 -12   3      147.53      147.66     29.01 o
   5 -12   3       16.39       -0.66     17.22 o
   6 -12   3       12.53        1.58     16.33 o
   7 -12   3        0.42      -23.30     23.30 o
   8 -12   3        8.88      -16.42     17.70 o
  -9 -11   3       29.35       63.10     30.05 o
  -8 -11   3      104.48      186.60     31.90 o
  -7 -11   3       12.40        1.41     16.12 o
  -6 -11   3       80.76       76.96     23.25 o
  -5 -11   3       85.60       96.69     15.17 o
  -4 -11   3        5.49       10.54     12.99 o
  -3 -11   3      566.28      629.33     20.35 o
  -2 -11   3       73.25       64.18     11.54 o
  -1 -11   3      447.86      392.45      9.05 o
   0 -11   3     1077.80     1155.54     24.54 o
   1 -11   3      394.44      387.57     17.68 o
   2 -11   3      517.78      453.18     13.75 o
   3 -11   3       20.77        5.93     14.91 o
   4 -11   3      274.93      278.15     34.39 o
   5 -11   3      912.90     1046.61     30.75 o
   6 -11   3      154.47      183.61     19.76 o
   7 -11   3       31.42       24.52     16.89 o
   8 -11   3       14.14       15.88     17.66 o
   9 -11   3       42.25       53.91     21.65 o
  -9 -10   3        1.69       16.20     21.43 o
  -8 -10   3        2.19       18.22     16.03 o
  -7 -10   3       66.13       63.16     16.13 o
  -6 -10   3       79.99       92.97     15.60 o
  -5 -10   3        0.58       -6.81     12.23 o
  -4 -10   3        6.28       -4.37     12.25 o
  -3 -10   3      152.22      120.73     19.39 o
  -2 -10   3      231.81      204.10     16.49 o
  -1 -10   3     1460.87     1540.53     37.38 o
   0 -10   3      355.74      333.61     16.61 o
   1 -10   3       18.92       31.42     15.08 o
   2 -10   3      220.82      197.40      9.63 o
   3 -10   3     1968.24     1989.69     32.95 o
   4 -10   3      622.30      717.34     60.01 o
   5 -10   3      164.93      194.54     21.13 o
   6 -10   3       72.87      180.97     66.19 o
   7 -10   3      126.10      143.84     41.92 o
   8 -10   3      286.84      312.19     41.17 o
   9 -10   3      114.99      155.71     40.82 o
 -10  -9   3        2.50      -15.30     24.02 o
  -9  -9   3        2.02       -9.95     16.35 o
  -8  -9   3        6.21        0.73     14.64 o
  -7  -9   3      215.91      207.60     17.69 o
  -6  -9   3       35.31       31.89     13.83 o
  -5  -9   3      137.44      128.34     13.71 o
  -4  -9   3       89.73       89.68     11.83 o
  -3  -9   3      712.50      683.43     17.19 o
  -2  -9   3     1028.15      956.13     38.59 o
  -1  -9   3       11.13        2.48      7.36 o
   0  -9   3      824.99      738.68     18.66 o
   1  -9   3     4216.80     4650.72     40.77 o
   2  -9   3     1874.43     1822.52     28.65 o
   3  -9   3     1123.73     1182.29     29.16 o
   4  -9   3      169.00      206.22     19.39 o
   5  -9   3     1134.66     1121.86     27.57 o
   6  -9   3      755.20      786.31     87.02 o
   7  -9   3      114.49      111.27     33.07 o
   8  -9   3        1.35        6.87     17.60 o
   9  -9   3      182.49      180.13     20.54 o
  10  -9   3      221.09      342.18     46.48 o
 -10  -8   3        0.27      -16.00     16.00 o
  -9  -8   3        0.15      -11.38     11.38 o
  -8  -8   3        7.53        3.39     10.52 o
  -7  -8   3      111.43       79.98     11.93 o
  -6  -8   3      305.92      332.17     16.94 o
  -5  -8   3        9.09        7.75     11.11 o
  -4  -8   3      156.18      144.65     15.72 o
  -3  -8   3        2.99        3.11      3.61 o
  -2  -8   3       91.49      100.79      4.56 o
  -1  -8   3      567.06      583.43     12.40 o
   0  -8   3       31.41       45.07      9.95 o
   1  -8   3     1881.26     2096.04     42.07 o
   2  -8   3      986.91     1047.80     21.41 o
   3  -8   3      702.48      776.87     20.23 o
   4  -8   3     1634.73     1570.11     91.36 o
   5  -8   3      382.27      488.15     21.56 o
   6  -8   3      118.91      117.20     18.07 o
   7  -8   3       68.58       80.30     18.49 o
   8  -8   3      122.22      103.73     17.07 o
   9  -8   3       14.36       -2.00     17.72 o
  10  -8   3        4.46       -3.80     21.17 o
 -11  -7   3        0.05        4.44     14.25 o
 -10  -7   3       19.93        1.01     12.29 o
  -9  -7   3        1.83      -10.88     10.94 o
  -8  -7   3        5.95       -4.93     10.43 o
  -7  -7   3        3.67        7.48     10.53 o
  -6  -7   3        9.04       34.15     10.63 o
  -5  -7   3      857.00      861.84     16.58 o
  -4  -7   3      488.75      494.49     34.84 o
  -3  -7   3        8.66        4.53      4.77 o
  -2  -7   3      311.56      302.74      8.15 o
  -1  -7   3       54.38       58.08      5.01 o
   0  -7   3     3562.65     3625.95     27.80 o
   1  -7   3      800.37      802.26     17.41 o
   2  -7   3       45.35       43.68      5.12 o
   3  -7   3      430.27      480.75     20.66 o
   4  -7   3      162.31      169.59     16.35 o
   5  -7   3     1779.66     1889.24    190.96 o
   6  -7   3      495.26      489.51     21.04 o
   7  -7   3       37.16       23.26     15.43 o
   8  -7   3       19.54       -0.63     14.90 o
   9  -7   3       70.87       39.57     17.34 o
  10  -7   3       47.06       14.71     20.11 o
 -11  -6   3       85.03       92.02     19.44 o
 -10  -6   3       76.50       77.53     12.41 o
  -9  -6   3       29.31       27.29     10.68 o
  -8  -6   3      130.37      119.30     11.10 o
  -7  -6   3      433.75      453.44     13.68 o
  -6  -6   3      333.82      260.26     25.76 o
  -5  -6   3        0.62       -1.66      6.24 o
  -4  -6   3      639.95      602.66     15.94 o
  -3  -6   3     2798.73     2462.85     68.22 o
  -2  -6   3     2391.51     2548.72     17.21 o
  -1  -6   3     1714.99     1556.26     12.16 o
   0  -6   3     1026.91     1023.27     13.37 o
   1  -6   3     6881.00     7304.68     42.75 o
   2  -6   3      717.00      703.54     10.18 o
   3  -6   3      202.43      170.98     18.54 o
   4  -6   3     1108.53     1238.80     95.94 o
   5  -6   3       37.37       21.68     13.67 o
   6  -6   3      264.26      255.39     17.89 o
   7  -6   3       75.16       63.79     16.70 o
   8  -6   3        2.78       -9.36     14.09 o
   9  -6   3       11.13       15.59     16.73 o
  10  -6   3        1.85      -16.84     17.07 o
  11  -6   3        8.61       -6.38     20.82 o
 -11  -5   3       17.56       19.68     15.14 o
 -10  -5   3       89.08      120.49     14.73 o
  -9  -5   3      137.66      154.87     11.88 o
  -8  -5   3      133.70      136.32     10.85 o
  -7  -5   3        7.32       11.72      9.38 o
  -6  -5   3      540.09      512.33     27.15 o
  -5  -5   3      862.53      830.85     28.34 o
  -4  -5   3      120.65      122.74      4.42 o
  -3  -5   3       65.95       77.86      4.25 o
  -2  -5   3      889.51      955.86      9.29 o
  -1  -5   3     1846.46     1776.31     17.53 o
   0  -5   3     3650.15     4231.91     23.79 o
   1  -5   3      764.50      730.19     14.38 o
   2  -5   3       20.65       42.72      3.84 o
   3  -5   3      480.93      566.88     15.13 o
   4  -5   3       53.31       53.72     10.96 o
   5  -5   3     1823.54     1829.43     62.05 o
   6  -5   3     1990.86     2080.72     31.92 o
   7  -5   3       18.67       16.24     15.60 o
   8  -5   3       37.80       34.02     14.69 o
   9  -5   3        0.26      -15.86     15.86 o
  10  -5   3      160.77      167.23     21.25 o
  11  -5   3       70.04       83.33     20.59 o
 -11  -4   3       15.63        9.25     17.53 o
 -10  -4   3        8.83        7.21     12.24 o
  -9  -4   3        3.28        7.27      9.90 o
  -8  -4   3       88.40       96.06     12.64 o
  -7  -4   3      593.70      602.05     16.86 o
  -6  -4   3      681.01      686.25     14.47 o
  -5  -4   3       95.42       77.55      6.13 o
  -4  -4   3     1441.33     1410.35     13.85 o
  -3  -4   3     4976.09     5045.81     33.82 o
  -2  -4   3     1894.22     1816.10     18.82 o
  -1  -4   3     5887.76     6145.67     49.44 o
   0  -4   3     2763.40     3126.08     25.66 o
   1  -4   3      528.12      521.06     10.96 o
   2  -4   3     5259.61     5515.91     48.44 o
   3  -4   3      384.21      337.19     12.38 o
   4  -4   3     5395.95     5835.77    338.09 o
   5  -4   3      113.92      103.12     12.06 o
   6  -4   3     1340.52     1232.66     24.62 o
   7  -4   3     1087.24     1146.13     85.35 o
   8  -4   3      257.93      289.36     19.25 o
   9  -4   3       25.34       25.95     24.90 o
  10  -4   3        0.25       11.03     18.77 o
  11  -4   3      125.47      146.75     21.70 o
 -11  -3   3        1.60       -1.64     10.77 o
 -10  -3   3       11.68       10.42     12.07 o
  -9  -3   3        1.78       -7.83     11.05 o
  -8  -3   3       50.09       26.07      9.18 o
  -7  -3   3        0.22       -9.69      9.69 o
  -6  -3   3        2.24       -1.92      9.13 o
  -5  -3   3      803.60      962.26     12.77 o
  -4  -3   3     1736.94     1667.39     14.97 o
  -3  -3   3       30.53       30.33      2.76 o
  -2  -3   3        1.41        2.65      1.93 o
  -1  -3   3      180.61      166.80      3.11 o
   0  -3   3     5658.83     5969.14     28.37 o
   1  -3   3     6209.70     6757.55     22.90 o
   2  -3   3     3502.42     3653.29     20.52 o
   3  -3   3        0.93        4.73      3.64 o
   4  -3   3        8.40       34.95     10.90 o
   5  -3   3      901.46      825.53     18.50 o
   6  -3   3      836.24      877.18     36.96 o
   7  -3   3      594.32      498.91     52.56 o
   8  -3   3       37.09       34.78     15.04 o
   9  -3   3        7.19        9.78     14.92 o
  10  -3   3      295.40      317.84     67.63 o
  11  -3   3       22.00       53.45     19.07 o
 -11  -2   3       17.02       13.25     10.46 o
 -10  -2   3        2.16       -6.24     12.20 o
  -9  -2   3        1.61      -19.34     19.54 o
  -8  -2   3      127.75       86.44     10.38 o
  -7  -2   3       14.79       16.93      7.39 o
  -6  -2   3      735.38      770.98     13.86 o
  -5  -2   3      291.13      235.91      7.50 o
  -4  -2   3       82.11       76.79      4.48 o
  -3  -2   3     4347.17     4627.14     35.38 o
  -2  -2   3     7003.94     7583.85     38.95 o
  -1  -2   3    10067.47    10947.90     93.64 o
   0  -2   3     2226.73     2417.44     46.28 o
   1  -2   3      250.02      325.57      4.69 o
   2  -2   3     6204.53     6428.04     45.93 o
   3  -2   3      283.95      346.08     11.44 o
   4  -2   3     2542.21     2649.19     36.11 o
   5  -2   3      274.31      292.40     29.85 o
   6  -2   3     2247.78     2144.53     65.34 o
   7  -2   3     1036.85      958.90     72.79 o
   8  -2   3     1008.59      918.02     46.58 o
   9  -2   3       88.28       63.35     16.16 o
  10  -2   3       17.44       15.11     16.33 o
  11  -2   3       96.21      122.49     19.86 o
  12  -2   3       52.28       74.10     20.10 o
 -12  -1   3        0.02      -12.23     12.23 o
 -11  -1   3       26.25       15.48      9.98 o
 -10  -1   3      192.74      187.67     13.32 o
  -9  -1   3       36.08       20.79     14.41 o
  -8  -1   3       20.69        7.19      9.45 o
  -7  -1   3       77.12       63.16      8.67 o
  -6  -1   3      589.82      526.08     14.15 o
  -5  -1   3     4587.16     4430.48     54.44 o
  -4  -1   3     6235.01     6825.98     46.54 o
  -3  -1   3        1.89       -0.03      2.52 o
  -2  -1   3     9933.41    11101.64     53.80 o
  -1  -1   3    19860.10    19362.25    122.04 o
   0  -1   3     4212.09     5762.58     35.03 o
   1  -1   3     1443.68     1739.83     16.26 o
   2  -1   3      241.04      222.01      6.13 o
   3  -1   3     4448.75     5546.60     54.75 o
   4  -1   3      965.04      968.94     16.34 o
   5  -1   3      113.76      108.53     10.68 o
   6  -1   3        0.39        5.21     10.32 o
   7  -1   3      126.58      126.35     13.47 o
   8  -1   3      715.43      713.78     23.26 o
   9  -1   3        3.41       -5.46     14.76 o
  10  -1   3        0.44      -16.75     16.75 o
  11  -1   3        6.69       16.49     18.00 o
  12  -1   3        2.02        3.19     17.87 o
 -12   0   3        1.66       -2.46     12.87 o
 -11   0   3        1.05       -3.76      9.67 o
 -10   0   3        2.77       20.10     10.19 o
  -9   0   3       85.74      127.62     19.20 o
  -8   0   3      489.52      539.88     14.14 o
  -7   0   3      224.56      210.75     14.22 o
  -6   0   3      310.74      319.16     10.38 o
  -5   0   3       80.11       71.04      6.98 o
  -4   0   3      672.64      694.29     10.79 o
  -3   0   3     5690.46     6097.77     26.30 o
  -2   0   3      332.38      304.52      4.04 o
  -1   0   3     4403.47     4915.90     15.04 o
   0   0   3      102.31      221.81      7.22 o
   1   0   3     6145.17     5917.48     37.70 o
   2   0   3     1505.77     2109.18     29.24 o
   3   0   3     1418.36     1445.64     13.62 o
   4   0   3      199.03      146.73      9.29 o
   5   0   3      450.31      438.85     18.67 o
   6   0   3     2238.14     2270.59     57.72 o
   7   0   3        6.68        2.81     11.05 o
   8   0   3      153.10      136.26     11.79 o
   9   0   3      258.55      263.73     18.58 o
  10   0   3        3.41       -5.87     15.97 o
  11   0   3        5.28        5.38     14.61 o
  12   0   3        0.28        9.05     12.44 o
 -12   1   3        5.24        5.78     11.84 o
 -11   1   3       15.24       14.11      9.65 o
 -10   1   3      266.52      267.71     12.75 o
  -9   1   3      608.29      703.05     23.39 o
  -8   1   3       84.46      108.35     11.75 o
  -7   1   3      122.26      135.24     15.92 o
  -6   1   3     1990.93     1929.45     78.90 o
  -5   1   3     9712.04     9309.90    188.94 o
  -4   1   3     5710.53     6016.66     88.25 o
  -3   1   3     2017.78     1950.94     11.83 o
  -2   1   3     2828.20     3130.68     32.03 o
  -1   1   3       35.06       37.10      3.05 o
   0   1   3    16444.74    19071.96    516.92 o
   1   1   3    22552.17    24616.13    124.89 o
   2   1   3    30224.63    34964.19     92.39 o
   3   1   3     7237.45     7184.90     53.15 o
   4   1   3     2995.06     3062.67     44.01 o
   5   1   3      939.42     1037.42     17.26 o
   6   1   3       28.74       34.43     10.74 o
   7   1   3      597.84      592.77     20.65 o
   8   1   3      345.95      378.24     14.84 o
   9   1   3      119.74      107.95      9.54 o
  10   1   3       24.38       39.59     12.90 o
  11   1   3        7.78       16.66     12.64 o
  12   1   3        1.18        6.90     12.59 o
 -11   2   3       44.73       63.00     10.63 o
 -10   2   3       44.44       40.11      9.45 o
  -9   2   3      145.04      164.77     17.23 o
  -8   2   3     1514.91     1538.48     89.36 o
  -7   2   3       72.67       99.60     24.05 o
  -6   2   3       61.26       36.97      9.09 o
  -5   2   3      581.11      641.10     15.33 o
  -4   2   3     4661.71     5010.24     22.07 o
  -3   2   3    10763.49    11618.64     49.64 o
  -2   2   3      335.50      298.12      6.01 o
  -1   2   3      201.24      276.27      3.39 o
   0   2   3      765.61      676.53      6.02 o
   1   2   3     2241.43     2327.40     22.39 o
   2   2   3    24832.88    27674.97     69.45 o
   3   2   3       77.58       95.60      5.42 o
   4   2   3      148.07      158.28      4.68 o
   5   2   3      152.34      130.30      6.79 o
   6   2   3      101.68       88.21      6.79 o
   7   2   3     1041.09      967.09     27.91 o
   8   2   3        2.58        2.79      7.90 o
   9   2   3        0.14       -5.89      8.91 o
  10   2   3        2.92        0.66     10.56 o
  11   2   3       79.11      102.81     11.54 o
  12   2   3       33.52       60.30     14.88 o
 -11   3   3       13.75       14.58     10.07 o
 -10   3   3       53.46       41.68     11.25 o
  -9   3   3        5.35        9.70     13.51 o
  -8   3   3       88.01      106.03     14.14 o
  -7   3   3       10.63       16.68     10.28 o
  -6   3   3        1.12       -2.83      7.72 o
  -5   3   3      131.86      124.57      8.48 o
  -4   3   3     1496.90     1536.36     13.08 o
  -3   3   3     1416.12     1469.41     11.35 o
  -2   3   3     1719.11     1826.99     19.87 o
  -1   3   3       59.06       82.30      4.04 o
   0   3   3    11015.63    10837.89     63.85 o
   1   3   3    24971.34    28104.40     87.64 o
   2   3   3    16456.99    17242.89     49.86 o
   3   3   3     6053.12     6302.00     40.88 o
   4   3   3     2315.08     2271.95     20.18 o
   5   3   3     2859.74     2779.82     24.77 o
   6   3   3     2044.60     1943.28     22.24 o
   7   3   3       32.78       37.59      6.20 o
   8   3   3      713.69      681.77     16.21 o
   9   3   3      475.86      425.37     11.05 o
  10   3   3       28.22       41.04     10.46 o
  11   3   3        6.18       15.12     10.15 o
  12   3   3        9.64       10.29     12.54 o
 -11   4   3        0.22      -10.89     15.15 o
 -10   4   3       24.12       21.43     20.73 o
  -9   4   3       56.99       46.42     12.42 o
  -8   4   3      162.33      152.29     13.54 o
  -7   4   3      334.29      347.37     13.79 o
  -6   4   3        1.06       -0.76      6.77 o
  -5   4   3       15.82        1.99      5.88 o
  -4   4   3      202.90      181.80      7.36 o
  -3   4   3     2933.61     2786.12     15.66 o
  -2   4   3     4661.13     4908.99     35.23 o
  -1   4   3     1928.63     2180.37     14.08 o
   0   4   3      527.63      571.18      6.14 o
   1   4   3     5670.38     6591.10     63.85 o
   2   4   3     1469.45     1537.16     11.28 o
   3   4   3     2492.86     2477.04     48.67 o
   4   4   3       60.42       51.35      5.02 o
   5   4   3      111.79      108.00      5.28 o
   6   4   3     1004.06      975.33     23.83 o
   7   4   3      540.98      557.25     13.39 o
   8   4   3       41.00       40.91      7.46 o
   9   4   3       24.51       27.76     10.81 o
  10   4   3       10.41       28.38     10.37 o
  11   4   3       56.77       63.79     10.76 o
  12   4   3       13.53       14.87     11.93 o
 -11   5   3        2.96      -11.51     24.72 o
 -10   5   3        0.27       -9.57     21.78 o
  -9   5   3       83.71       74.01     24.02 o
  -8   5   3       25.85       -0.46     10.95 o
  -7   5   3      180.67      155.33     11.62 o
  -6   5   3       24.23       26.93      7.09 o
  -5   5   3      297.21      348.05     18.22 o
  -4   5   3      618.40      555.70     44.13 o
  -3   5   3      217.87      218.37      7.08 o
  -2   5   3      910.41      910.88     10.18 o
  -1   5   3     1876.93     2255.76     22.99 o
   0   5   3    16726.72    17337.63     62.14 o
   1   5   3     9301.20     9803.84     38.88 o
   2   5   3      352.28      322.79      4.73 o
   3   5   3     1046.40     1055.12      9.54 o
   4   5   3      564.64      532.53     21.16 o
   5   5   3      489.32      435.49      9.74 o
   6   5   3      350.10      358.20     11.17 o
   7   5   3      116.10      125.01      6.91 o
   8   5   3      632.14      614.15     15.56 o
   9   5   3      324.12      328.48     14.88 o
  10   5   3       91.64       90.55     11.01 o
  11   5   3        0.36       -9.76     10.74 o
 -11   6   3       14.70       10.42     17.21 o
 -10   6   3        0.44      -11.31     21.83 o
  -9   6   3      217.91      197.77     25.57 o
  -8   6   3     1456.35     1324.47     92.13 o
  -7   6   3     1076.32     1025.52     34.79 o
  -6   6   3        0.18        6.68     14.70 o
  -5   6   3      192.82      238.64     16.70 o
  -4   6   3     2010.68     1730.86     61.05 o
  -3   6   3     2101.58     2203.75     24.00 o
  -2   6   3     2661.06     2545.95     57.14 o
  -1   6   3     2267.82     2279.03     31.45 o
   0   6   3     6457.26     7431.84    105.52 o
   1   6   3     2510.79     2647.57     22.71 o
   2   6   3     3415.49     3218.79     13.81 o
   3   6   3       92.74       88.85      2.97 o
   4   6   3     1684.16     1600.67     17.89 o
   5   6   3      669.39      643.39     13.46 o
   6   6   3      553.83      603.51     17.98 o
   7   6   3      184.40      201.84     10.60 o
   8   6   3       23.08        6.48      6.80 o
   9   6   3      196.51      237.18     16.20 o
  10   6   3       58.22       49.42     10.02 o
  11   6   3        0.22      -10.86     10.86 o
 -11   7   3       89.74      102.78     21.63 o
 -10   7   3       95.24      101.75     16.35 o
  -9   7   3        7.51       10.96     22.33 o
  -8   7   3      145.68      138.31     27.86 o
  -7   7   3     1086.90     1137.06     36.83 o
  -6   7   3     2674.20     2553.27     45.06 o
  -5   7   3      500.47      605.11     23.42 o
  -4   7   3      994.70     1021.35     56.44 o
  -3   7   3      295.57      349.68     16.92 o
  -2   7   3     2313.38     2128.92     23.72 o
  -1   7   3       96.56      110.74      5.05 o
   0   7   3      286.53      355.03      5.30 o
   1   7   3      500.65      575.06      8.12 o
   2   7   3     3098.25     3218.40     14.11 o
   3   7   3     1457.12     1308.77     20.44 o
   4   7   3      181.44      176.72      4.00 o
   5   7   3        0.43        3.93      5.66 o
   6   7   3       11.04       17.55      5.48 o
   7   7   3       40.40       48.08      9.68 o
   8   7   3      172.57      219.61     15.46 o
   9   7   3       29.23       31.99      9.35 o
  10   7   3        3.23       15.19      9.80 o
  11   7   3        5.01       18.01     13.24 o
 -10   8   3        2.28       13.64     15.64 o
  -9   8   3       55.96       84.92     15.98 o
  -8   8   3      812.29      863.96     26.02 o
  -7   8   3      425.04      426.09     31.75 o
  -6   8   3        3.59       -6.88     20.09 o
  -5   8   3      756.80      723.18     26.91 o
  -4   8   3     1634.64     1532.44    100.08 o
  -3   8   3     8734.57     8801.28     39.62 o
  -2   8   3     1219.58     1254.99     70.45 o
  -1   8   3       26.69       38.78      4.79 o
   0   8   3     2393.88     2233.39     22.30 o
   1   8   3      408.55      429.14      6.40 o
   2   8   3     5179.17     5028.48     49.97 o
   3   8   3      921.45      940.04     35.90 o
   4   8   3      282.05      251.96      6.38 o
   5   8   3      827.67      726.11     19.16 o
   6   8   3      823.06      816.92     17.25 o
   7   8   3      500.70      536.49     11.75 o
   8   8   3        1.53       -0.45     11.52 o
   9   8   3       27.42       18.57      9.23 o
  10   8   3       69.04       74.50     14.06 o
  11   8   3       53.95       51.85     14.97 o
 -10   9   3       98.04       86.67     18.18 o
  -9   9   3       33.40       43.15     14.46 o
  -8   9   3       16.58       25.35     13.91 o
  -7   9   3      631.68      669.26     28.91 o
  -6   9   3      807.77      762.40     21.02 o
  -5   9   3      201.45      177.50     12.33 o
  -4   9   3        6.68        7.09      4.89 o
  -3   9   3      191.46      167.58     11.71 o
  -2   9   3     3115.59     3327.36    197.57 o
  -1   9   3     1185.46     1220.91     16.93 o
   0   9   3      590.00      557.77      8.61 o
   1   9   3      482.62      544.36     10.80 o
   2   9   3       62.70       48.38     12.52 o
   3   9   3      683.62      829.98     15.69 o
   4   9   3      186.51      134.11     10.43 o
   5   9   3      688.93      743.28     10.37 o
   6   9   3       40.80       37.01      6.22 o
   7   9   3        3.07       10.61      6.72 o
   8   9   3       19.37       24.03     10.28 o
   9   9   3       24.66       26.43     14.26 o
  10   9   3       23.58       52.95     15.09 o
 -10  10   3       31.90       20.15     14.33 o
  -9  10   3       38.77       30.56     13.48 o
  -8  10   3       24.52       14.50     13.41 o
  -7  10   3       32.53       40.89     16.54 o
  -6  10   3        6.03       10.34     15.58 o
  -5  10   3       35.69       32.31     10.43 o
  -4  10   3      220.57      139.66     11.23 o
  -3  10   3      651.88      598.39     15.80 o
  -2  10   3      834.16      843.25     17.80 o
  -1  10   3      110.75       77.01      7.97 o
   0  10   3      429.35      442.87      7.88 o
   1  10   3      228.28      231.96      9.13 o
   2  10   3      287.97      278.89     14.30 o
   3  10   3     1808.25     1856.92     23.01 o
   4  10   3      247.82      222.21     13.48 o
   5  10   3      324.75      312.95     12.04 o
   6  10   3      125.95      131.06     12.03 o
   7  10   3      463.06      450.51     18.57 o
   8  10   3      134.82      160.66     23.42 o
   9  10   3        0.77       -0.24     13.94 o
  10  10   3       25.12       44.42     15.76 o
  -9  11   3        0.05        6.76     14.21 o
  -8  11   3        4.87        1.27     13.18 o
  -7  11   3       43.79       30.81     14.04 o
  -6  11   3      585.90      556.42     68.78 o
  -5  11   3      491.47      435.98     17.91 o
  -4  11   3       12.56       13.39      9.85 o
  -3  11   3        7.13        1.08      9.20 o
  -2  11   3     1391.36     1415.01     55.25 o
  -1  11   3     1924.14     1828.40     56.67 o
   0  11   3       63.97       70.05      5.15 o
   1  11   3      104.27       87.94      6.42 o
   2  11   3      556.91      528.77     15.74 o
   3  11   3     1873.26     2039.94     25.67 o
   4  11   3      161.35      143.14     13.49 o
   5  11   3       85.26       70.78     12.15 o
   6  11   3        2.55      -11.21     11.21 o
   7  11   3        7.81       -2.85     11.74 o
   8  11   3       46.41       66.83     20.13 o
   9  11   3        0.52        2.87     16.91 o
  10  11   3        0.47       13.90     20.86 o
  -9  12   3       17.30       14.53     21.68 o
  -8  12   3       19.27        9.26     13.36 o
  -7  12   3       52.93       48.48     26.29 o
  -6  12   3       34.01       32.50     15.88 o
  -5  12   3      297.72      245.02     17.12 o
  -4  12   3      377.70      360.76     17.21 o
  -3  12   3      371.84      380.61     17.02 o
  -2  12   3       63.21       39.82     10.34 o
  -1  12   3      264.51      272.09     58.19 o
   0  12   3      498.63      474.77     24.15 o
   1  12   3       52.18       21.87     15.39 o
   2  12   3      125.82      171.39     17.12 o
   3  12   3      135.61      137.65     14.22 o
   4  12   3       80.89      106.22     13.15 o
   5  12   3      243.52      232.71     20.11 o
   6  12   3       43.12       29.59     11.94 o
   7  12   3        5.81       -4.61     18.43 o
   8  12   3       17.31       19.53     18.20 o
   9  12   3        0.02       14.95     19.56 o
  -8  13   3        1.09       -1.41     15.59 o
  -7  13   3      139.62      118.87     21.98 o
  -6  13   3      807.47      801.45     92.48 o
  -5  13   3      292.49      299.74     24.07 o
  -4  13   3        7.86       -2.79     14.37 o
  -3  13   3      911.09      926.16     23.95 o
  -2  13   3      765.56      794.48     27.51 o
  -1  13   3     1118.53     1133.29     52.41 o
   0  13   3      560.34      545.26     22.68 o
   1  13   3      177.10      149.25     15.33 o
   2  13   3      301.22      270.21     19.05 o
   3  13   3      722.79      775.90     22.78 o
   4  13   3      117.42      133.09     14.33 o
   5  13   3       64.99       65.16     13.10 o
   6  13   3      217.94      240.61     14.99 o
   7  13   3      154.49      146.78     20.65 o
   8  13   3       23.95       28.76     25.99 o
   9  13   3        0.02       -6.61     20.99 o
  -7  14   3       18.50       13.43     16.73 o
  -6  14   3       66.98       73.27     21.86 o
  -5  14   3      751.53      805.28     27.10 o
  -4  14   3      524.78      488.30     21.52 o
  -3  14   3      257.78      287.92     32.60 o
  -2  14   3       23.50       73.76     26.37 o
  -1  14   3      518.21      501.19     37.08 o
   0  14   3      728.23      728.03     26.96 o
   1  14   3      399.95      435.17     28.13 o
   2  14   3       30.08       23.04     16.79 o
   3  14   3       10.62       11.17     16.24 o
   4  14   3      125.31      165.07     20.84 o
   5  14   3      183.51      213.86     15.25 o
   6  14   3        7.50       17.26     23.25 o
   7  14   3       15.40       12.84     18.61 o
   8  14   3        0.13        3.57     19.23 o
  -6  15   3      177.75      199.79     19.57 o
  -5  15   3       54.10       89.71     29.41 o
  -4  15   3        7.00       -1.89     27.36 o
  -3  15   3       23.21      -26.71     26.71 o
  -2  15   3      130.13      141.05     25.42 o
  -1  15   3      477.62      560.70     34.69 o
   0  15   3       68.36       56.48     17.95 o
   1  15   3        1.72      -12.35     17.32 o
   2  15   3      314.35      289.07     20.44 o
   3  15   3      156.47      161.71     20.49 o
   4  15   3      159.61      214.32     26.96 o
   5  15   3       74.93       85.16     17.82 o
   6  15   3        0.02       -7.50     15.72 o
   7  15   3       73.19      109.97     20.83 o
  -5  16   3      123.34      165.02     31.90 o
  -4  16   3       76.33       22.58     23.72 o
  -3  16   3       48.04      -13.21     29.11 o
  -2  16   3        0.43      -15.15     23.47 o
  -1  16   3       50.70       34.70     16.91 o
   0  16   3      164.02      137.05     17.79 o
   1  16   3       90.09      106.96     16.78 o
   2  16   3       53.09       36.08     13.85 o
   3  16   3       36.95       25.11     16.35 o
   4  16   3       56.33       60.60     20.83 o
   5  16   3       16.83       21.96     16.76 o
   6  16   3       28.18       25.33     19.21 o
  -4  17   3       12.03       -6.48     29.01 o
  -3  17   3        0.19      -25.12     25.12 o
  -2  17   3        3.35      -12.61     24.42 o
  -1  17   3       58.18       35.95     17.49 o
   0  17   3       77.59       74.19     19.73 o
   1  17   3        1.94       10.31     17.69 o
   2  17   3       26.92        8.93     16.34 o
   3  17   3       89.07       85.09     19.99 o
   4  17   3       78.90       91.56     21.71 o
   5  17   3       11.02       19.64     19.30 o
  -2  18   3        9.48      -17.62     17.62 o
  -1  18   3       21.00       -2.65     15.87 o
   0  18   3      155.86      203.72     21.56 o
   1  18   3      136.21      141.06     21.42 o
   2  18   3       11.81       -1.88     19.01 o
   3  18   3       17.17        2.79     16.14 o
  -3 -16   4       63.95       56.12     29.31 o
  -2 -16   4       41.54       53.18     29.66 o
  -1 -16   4        0.48       40.12     26.76 o
   0 -16   4       14.94       55.32     28.21 o
   1 -16   4        8.97      -11.66     26.17 o
   2 -16   4      157.85      173.54     35.19 o
   3 -16   4      123.72      168.76     35.93 o
  -5 -15   4        5.34        5.23     25.17 o
  -4 -15   4       32.44      -22.93     26.12 o
  -3 -15   4       14.26       -6.68     26.86 o
  -2 -15   4       24.68       41.52     27.16 o
  -1 -15   4      175.08      209.58     31.75 o
   0 -15   4      274.41      264.05     28.91 o
   1 -15   4       67.08       62.61     15.48 o
   2 -15   4        7.82        5.38     25.67 o
   3 -15   4      241.15      297.75     33.79 o
   4 -15   4      218.00      232.36     30.23 o
   5 -15   4       10.92       -7.05     19.83 o
  -6 -14   4        5.67       -5.93     31.15 o
  -5 -14   4        0.20       -6.88     29.90 o
  -4 -14   4        1.97       -7.82     25.02 o
  -3 -14   4       44.06       19.14     23.03 o
  -2 -14   4       64.77       48.94     23.72 o
  -1 -14   4       46.71       59.06     19.64 o
   0 -14   4       59.24       59.61     14.48 o
   1 -14   4       38.58       52.44     13.79 o
   2 -14   4      114.47      103.16     16.73 o
   3 -14   4       46.83       53.03     18.29 o
   4 -14   4       44.74       60.55     20.12 o
   5 -14   4       30.61       17.10     17.61 o
   6 -14   4       12.25      -11.00     18.01 o
  -7 -13   4       24.46       22.03     25.72 o
  -6 -13   4      103.44      120.56     31.40 o
  -5 -13   4       43.48       24.27     22.28 o
  -4 -13   4       31.56        1.45     26.61 o
  -3 -13   4        4.93       -3.84     17.79 o
  -2 -13   4      152.20      125.85     13.42 o
  -1 -13   4      211.63      222.84     11.97 o
   0 -13   4        2.71       -6.27     10.03 o
   1 -13   4      138.02      128.03     15.63 o
   2 -13   4        4.45       -5.95     13.57 o
   3 -13   4      140.65      139.25     17.57 o
   4 -13   4      165.15      191.20     32.55 o
   5 -13   4        1.62       -9.36     16.06 o
   6 -13   4        3.84      -15.83     16.37 o
   7 -13   4        0.25      -16.54     16.54 o
  -8 -12   4       17.10       19.29     29.95 o
  -7 -12   4        0.12        4.83     25.52 o
  -6 -12   4       66.66       87.82     29.70 o
  -5 -12   4      262.87      321.42     33.54 o
  -4 -12   4      410.96      416.33     18.28 o
  -3 -12   4       40.60       33.83     12.73 o
  -2 -12   4        4.18       -1.72     11.32 o
  -1 -12   4      346.44      330.43     12.98 o
   0 -12   4      188.48      163.22     18.47 o
   1 -12   4        5.10       -1.02      8.28 o
   2 -12   4       64.53       42.54     14.94 o
   3 -12   4        2.38        3.53     15.62 o
   4 -12   4      116.00       91.38     17.01 o
   5 -12   4       21.65       18.50     17.41 o
   6 -12   4        7.17      -11.31     18.12 o
   7 -12   4       23.27        2.43     18.24 o
   8 -12   4        3.53       -5.58     21.04 o
  -9 -11   4        0.26       -0.20     27.71 o
  -8 -11   4        3.62       18.24     24.77 o
  -7 -11   4       61.87       89.06     28.61 o
  -6 -11   4       28.06       45.65     27.21 o
  -5 -11   4       14.13       13.16     13.71 o
  -4 -11   4        5.02       29.60     12.58 o
  -3 -11   4       45.51       86.27     30.23 o
  -2 -11   4      420.31      402.37     60.95 o
  -1 -11   4      128.26      113.78      7.39 o
   0 -11   4       15.72       31.87     13.92 o
   1 -11   4       31.64       43.98     13.66 o
   2 -11   4       15.68       12.36      7.38 o
   3 -11   4       77.81       41.47     16.84 o
   4 -11   4      387.73      415.32     41.82 o
   5 -11   4      261.51      293.57     32.00 o
   6 -11   4        4.84        4.56     16.73 o
   7 -11   4        6.70      -17.00     36.71 o
   8 -11   4       67.80       41.80     20.63 o
  -9 -10   4       25.36       40.07     26.27 o
  -8 -10   4       89.93      126.84     28.31 o
  -7 -10   4      122.03       99.53     23.87 o
  -6 -10   4       52.32       41.11     15.28 o
  -5 -10   4       39.21       55.90     13.17 o
  -4 -10   4      291.24      294.77     15.09 o
  -3 -10   4      565.44      534.32     17.74 o
  -2 -10   4      665.45      544.60     19.11 o
  -1 -10   4      234.86      207.41      9.29 o
   0 -10   4     2205.00     2286.98     31.94 o
   1 -10   4      898.01      960.39     24.35 o
   2 -10   4      178.84      162.29      9.35 o
   3 -10   4      207.76      215.50     30.45 o
   4 -10   4      376.39      433.09     22.20 o
   5 -10   4     1178.68     1307.42     32.67 o
   6 -10   4      717.34      764.63     27.19 o
   7 -10   4       20.30       27.68     17.09 o
   8 -10   4        0.72       28.22     16.46 o
   9 -10   4      112.95      142.50     51.21 o
 -10  -9   4        2.89       -8.62     24.07 o
  -9  -9   4        5.71        3.84     14.53 o
  -8  -9   4        4.98       13.81     21.28 o
  -7  -9   4       26.64       45.82     15.40 o
  -6  -9   4      111.52      135.36     15.18 o
  -5  -9   4       53.23       51.13     12.66 o
  -4  -9   4       17.90       15.42     10.71 o
  -3  -9   4        3.82        2.58      3.05 o
  -2  -9   4       48.38       55.44      4.99 o
  -1  -9   4      850.58      776.90     11.09 o
   0  -9   4      204.61      185.74     15.13 o
   1  -9   4       20.97       28.96     10.87 o
   2  -9   4      285.44      339.42     16.47 o
   3  -9   4      832.12      852.22     23.77 o
   4  -9   4     1720.39     1749.20     76.78 o
   5  -9   4        1.42       25.32     17.43 o
   6  -9   4        7.15       53.07     33.12 o
   7  -9   4      211.32      254.56     38.63 o
   8  -9   4      141.51      177.28     20.85 o
   9  -9   4       62.07      119.17     34.27 o
 -10  -8   4        0.03       -3.65     12.23 o
  -9  -8   4        0.43       -9.36     12.64 o
  -8  -8   4        2.91       -4.93     11.20 o
  -7  -8   4       81.84       73.67     12.56 o
  -6  -8   4       63.32       59.60     11.23 o
  -5  -8   4       14.92        4.77     10.72 o
  -4  -8   4      192.29      143.44     21.38 o
  -3  -8   4      906.48      737.78     28.62 o
  -2  -8   4      969.45      969.38     12.83 o
  -1  -8   4        0.24        2.75      4.59 o
   0  -8   4      884.34      887.67     19.40 o
   1  -8   4     1316.50     1388.58     17.27 o
   2  -8   4     1389.44     1290.58     35.37 o
   3  -8   4        3.57       19.78     14.43 o
   4  -8   4     1481.57     1488.54    122.61 o
   5  -8   4     3295.53     3463.55    110.22 o
   6  -8   4      359.06      351.76     21.71 o
   7  -8   4       83.39       75.80     17.60 o
   8  -8   4       36.92       31.27     17.74 o
   9  -8   4       85.49       89.38     17.71 o
  10  -8   4       10.62       10.88     23.97 o
 -10  -7   4        1.90       -7.71     13.64 o
  -9  -7   4       11.22       -5.89     10.56 o
  -8  -7   4        3.14      -10.10     10.10 o
  -7  -7   4      249.58      252.21     12.44 o
  -6  -7   4      206.51      243.39     12.92 o
  -5  -7   4      127.24      103.77      7.47 o
  -4  -7   4      691.88      629.74     14.18 o
  -3  -7   4      933.37      802.87     21.13 o
  -2  -7   4     1526.38     1535.81     17.81 o
  -1  -7   4     2018.61     2145.00     14.16 o
   0  -7   4        8.93        8.27      9.59 o
   1  -7   4      825.58      813.38     24.27 o
   2  -7   4     1101.05     1048.70     14.32 o
   3  -7   4      269.90      301.95     32.07 o
   4  -7   4        0.57       -5.58     11.48 o
   5  -7   4      181.47      169.68     16.16 o
   6  -7   4     1392.28     1430.91     30.15 o
   7  -7   4       18.59        3.45     14.98 o
   8  -7   4        0.31      -10.76     16.54 o
   9  -7   4       17.39        2.14     16.70 o
  10  -7   4        9.91       -2.27     20.00 o
 -11  -6   4        2.58       29.69     19.09 o
 -10  -6   4       24.11       21.24     11.94 o
  -9  -6   4       28.62       18.85     10.69 o
  -8  -6   4        0.06       10.21      9.90 o
  -7  -6   4        0.28       -0.51      9.75 o
  -6  -6   4       88.05      135.28     10.78 o
  -5  -6   4      787.89      750.09     29.61 o
  -4  -6   4     1410.52     1432.57     37.22 o
  -3  -6   4      410.48      438.81      9.19 o
  -2  -6   4      583.15      588.40      7.12 o
  -1  -6   4      179.70      183.02      5.81 o
   0  -6   4     2624.67     2909.02     29.16 o
   1  -6   4      940.62      891.63     12.97 o
   2  -6   4      500.12      480.20      9.66 o
   3  -6   4        1.00       -3.00      9.33 o
   4  -6   4      244.53      224.85     22.40 o
   5  -6   4      609.62      639.49     69.05 o
   6  -6   4       39.94       28.84     15.62 o
   7  -6   4        0.18      -10.35     16.03 o
   8  -6   4       58.17       24.79     19.36 o
   9  -6   4        1.38      -16.37     16.37 o
  10  -6   4      120.73      110.82     21.12 o
  11  -6   4       28.66       26.06     22.41 o
 -11  -5   4       22.87       36.60     17.93 o
 -10  -5   4       51.31       61.22     15.09 o
  -9  -5   4        3.41       18.11     10.02 o
  -8  -5   4      213.37      212.77     12.04 o
  -7  -5   4      570.13      549.67     27.87 o
  -6  -5   4      250.23      256.94     11.45 o
  -5  -5   4        1.42       -0.80      5.18 o
  -4  -5   4     1650.75     1715.76     11.63 o
  -3  -5   4     2003.46     1835.18     17.50 o
  -2  -5   4     2457.02     2641.12     42.12 o
  -1  -5   4      647.60      681.93      8.32 o
   0  -5   4       87.43       62.60      5.52 o
   1  -5   4     6188.40     6494.89     39.56 o
   2  -5   4     1705.97     1799.13     14.21 o
   3  -5   4     1189.38     1259.63     27.54 o
   4  -5   4        6.98        0.89     10.39 o
   5  -5   4       14.20       32.47     14.60 o
   6  -5   4      949.53      976.25     25.36 o
   7  -5   4      347.27      337.02     20.33 o
   8  -5   4      159.94      148.62     25.59 o
   9  -5   4       60.21       43.46     17.44 o
  10  -5   4        0.06      -11.82     27.24 o
  11  -5   4       31.98       41.82     19.58 o
 -11  -4   4       21.31       29.92     12.75 o
 -10  -4   4      101.88      140.40     18.95 o
  -9  -4   4      116.45      143.18     12.58 o
  -8  -4   4       96.57       75.04     10.62 o
  -7  -4   4       12.90       17.01      9.13 o
  -6  -4   4      631.46      644.55     21.46 o
  -5  -4   4      693.82      794.80      9.41 o
  -4  -4   4       99.81       77.14      4.27 o
  -3  -4   4       35.90       49.59      3.29 o
  -2  -4   4      162.41      169.61      5.01 o
  -1  -4   4      679.02      716.65      6.93 o
   0  -4   4     2211.81     2558.63     18.27 o
   1  -4   4     6613.48     6924.49     27.16 o
   2  -4   4       45.92       52.93      8.76 o
   3  -4   4       47.67       46.40     11.11 o
   4  -4   4       40.20       24.10      7.51 o
   5  -4   4     1591.15     1621.05     97.79 o
   6  -4   4     1673.04     1720.93     29.35 o
   7  -4   4      400.74      414.03     48.05 o
   8  -4   4       29.05        7.64     16.53 o
   9  -4   4      346.04      331.80     27.01 o
  10  -4   4       90.50       82.27     37.55 o
  11  -4   4       93.52      146.51     24.49 o
 -11  -3   4       35.37       17.98     11.05 o
 -10  -3   4        1.27      -14.66     14.66 o
  -9  -3   4        5.71      -13.49     13.49 o
  -8  -3   4       21.62       16.08     10.04 o
  -7  -3   4      120.94      100.04     14.14 o
  -6  -3   4      814.61      735.98     17.14 o
  -5  -3   4      850.60      855.36     12.74 o
  -4  -3   4       16.17       14.50      3.34 o
  -3  -3   4      777.20      714.77      7.19 o
  -2  -3   4      371.37      281.22      4.49 o
  -1  -3   4     5426.73     5580.98     29.20 o
   0  -3   4      688.56      762.37      9.35 o
   1  -3   4       13.71        3.33      3.61 o
   2  -3   4     9124.95     9574.51     53.08 o
   3  -3   4    22764.24    23672.93     89.09 o
   4  -3   4     4984.73     5289.59     94.95 o
   5  -3   4      139.22      186.37     13.50 o
   6  -3   4      553.12      464.80     25.92 o
   7  -3   4     2913.16     2839.01     37.23 o
   8  -3   4      701.73      572.42     24.99 o
   9  -3   4       21.59       23.76     18.72 o
  10  -3   4      132.00      147.86     19.87 o
  11  -3   4      211.21      254.85     47.65 o
 -11  -2   4        0.27       -5.53     11.25 o
 -10  -2   4       56.27       54.34     12.20 o
  -9  -2   4       71.72       42.72     10.36 o
  -8  -2   4       39.38       30.79      9.81 o
  -7  -2   4      105.70      109.83     10.72 o
  -6  -2   4        3.40       -0.66      7.86 o
  -5  -2   4     2211.01     2362.35     42.59 o
  -4  -2   4       10.46        1.27      2.20 o
  -3  -2   4        0.61        3.33      2.66 o
  -2  -2   4      208.72      217.55      5.70 o
  -1  -2   4     1818.10     1889.12     13.88 o
   0  -2   4     5271.22     5416.23     46.77 o
   1  -2   4     3952.66     4254.87     15.82 o
   2  -2   4      455.36      482.41      8.78 o
   3  -2   4      964.21     1086.61     17.72 o
   4  -2   4      390.49      335.24     13.49 o
   5  -2   4     5545.84     5526.51    153.91 o
   6  -2   4      719.46      791.83     52.06 o
   7  -2   4      230.31      280.89     42.74 o
   8  -2   4        4.18        0.61     20.29 o
   9  -2   4      262.26      269.39     20.24 o
  10  -2   4       48.90       46.40     16.87 o
  11  -2   4        1.32       24.19     15.71 o
 -11  -1   4        6.33        7.61     11.06 o
 -10  -1   4        1.66       -3.42     10.83 o
  -9  -1   4        2.10       -6.48     10.14 o
  -8  -1   4        5.54        4.01     10.32 o
  -7  -1   4       13.47        2.77      8.08 o
  -6  -1   4        5.19        1.66      7.42 o
  -5  -1   4      415.26      427.15      9.63 o
  -4  -1   4      626.24      595.93      6.70 o
  -3  -1   4      671.53      701.70      8.24 o
  -2  -1   4     1185.65     1391.63     19.87 o
  -1  -1   4    13632.75    14151.88     98.24 o
   0  -1   4    12548.37    14439.68    100.98 o
   1  -1   4    10210.94    11708.69     92.08 o
   2  -1   4     5108.63     5328.43     23.48 o
   3  -1   4     2162.15     2457.07     33.17 o
   4  -1   4     2695.85     2631.61    117.60 o
   5  -1   4        0.08       -3.56      9.61 o
   6  -1   4      375.37      369.81     15.70 o
   7  -1   4      653.95      587.66     29.51 o
   8  -1   4      534.15      503.76     20.71 o
   9  -1   4       11.17        8.81     13.90 o
  10  -1   4       27.78       17.30     11.53 o
  11  -1   4       21.71       16.29     15.89 o
  12  -1   4       23.51       34.52     18.71 o
 -11   0   4       17.34        6.28      9.86 o
 -10   0   4      102.40       97.14     12.16 o
  -9   0   4      417.61      428.99     19.38 o
  -8   0   4       50.45       80.13     13.08 o
  -7   0   4      165.50      157.47      9.68 o
  -6   0   4      240.54      227.35      9.46 o
  -5   0   4     1495.83     1362.27     24.62 o
  -4   0   4     2105.61     2176.23     31.58 o
  -3   0   4      396.64      391.62      5.52 o
  -2   0   4    14197.63    15852.07    103.31 o
  -1   0   4    45516.76    46256.45    183.69 o
   0   0   4    13153.54    14864.84    115.80 o
   1   0   4      270.69      238.81      4.98 o
   2   0   4     3693.74     3625.89     18.59 o
   3   0   4     1005.68     1189.73     21.59 o
   4   0   4      523.02      514.11     13.31 o
   5   0   4      421.59      395.87     13.51 o
   6   0   4      434.55      366.55     15.05 o
   7   0   4      983.66      982.23     20.74 o
   8   0   4      142.17      127.12     14.98 o
   9   0   4       11.38       -8.92     14.52 o
  10   0   4        3.85       -7.03     14.57 o
  11   0   4        1.99        9.01     15.33 o
  12   0   4        0.18       -9.49     17.62 o
 -11   1   4        1.24        1.02     10.10 o
 -10   1   4       11.12       20.60     11.14 o
  -9   1   4      221.58      225.39     12.14 o
  -8   1   4      849.81     1011.75     17.88 o
  -7   1   4      468.26      478.75     16.83 o
  -6   1   4        6.97        9.19      5.91 o
  -5   1   4      232.73      253.95      8.66 o
  -4   1   4     3230.91     3444.21     23.75 o
  -3   1   4     4993.13     5037.78     30.19 o
  -2   1   4     1559.42     1504.59      7.16 o
  -1   1   4    28112.81    28394.10    123.41 o
   0   1   4     3987.73     5099.17     23.00 o
   1   1   4    22285.33    22282.73     78.03 o
   2   1   4       13.06       12.88      2.69 o
   3   1   4      189.28      223.88      7.32 o
   4   1   4       28.11       34.80      8.68 o
   5   1   4      211.47      315.16     16.72 o
   6   1   4        1.24       -4.31      9.14 o
   7   1   4        4.28        4.15      9.67 o
   8   1   4      198.57      211.89     16.70 o
   9   1   4       29.08        6.42      8.69 o
  10   1   4        3.88      -18.61     18.61 o
  11   1   4        7.97       12.46     14.90 o
  12   1   4       32.68       64.44     14.54 o
 -11   2   4       34.31       33.07     10.73 o
 -10   2   4       20.98       26.58      9.88 o
  -9   2   4      232.12      236.37     14.13 o
  -8   2   4      175.18      237.12     12.83 o
  -7   2   4      810.23      763.40     83.51 o
  -6   2   4      904.14      958.83     33.07 o
  -5   2   4     2756.91     2710.93     26.75 o
  -4   2   4     5824.95     6060.18     31.08 o
  -3   2   4      670.76      777.25     11.27 o
  -2   2   4     6210.79     6321.84     25.80 o
  -1   2   4      772.81      813.97      8.60 o
   0   2   4     5315.98     5928.15     32.57 o
   1   2   4    24773.14    26596.44     90.44 o
   2   2   4      179.27      250.98      5.01 o
   3   2   4     4128.58     3992.43     38.42 o
   4   2   4     1756.83     1737.30     41.12 o
   5   2   4     2020.78     1942.55     23.21 o
   6   2   4     1052.59      971.83     23.78 o
   7   2   4       67.08       66.33      6.98 o
   8   2   4      319.41      324.10     10.67 o
   9   2   4      146.59      136.65     17.95 o
  10   2   4      140.63      163.32     17.93 o
  11   2   4        7.47        8.83     11.30 o
  12   2   4       45.70       70.15     13.46 o
 -11   3   4       21.61       25.36     10.68 o
 -10   3   4        0.69       -2.56      8.31 o
  -9   3   4      208.09      216.16     47.77 o
  -8   3   4      687.70      743.58     73.41 o
  -7   3   4      365.93      388.91     15.73 o
  -6   3   4       48.54       62.53      9.54 o
  -5   3   4        1.31        1.71      6.64 o
  -4   3   4      770.93      884.32     10.50 o
  -3   3   4     5013.15     5025.59     42.65 o
  -2   3   4     2119.09     2139.09     11.92 o
  -1   3   4     1974.12     1939.36     11.98 o
   0   3   4      840.99      959.21      7.34 o
   1   3   4      113.16       75.88      2.94 o
   2   3   4     3504.48     3797.74     21.77 o
   3   3   4     5870.24     6247.23     71.60 o
   4   3   4      166.93      209.24     10.41 o
   5   3   4        5.38        5.10      4.08 o
   6   3   4      931.87      888.08     14.23 o
   7   3   4      271.06      242.57      8.45 o
   8   3   4      598.39      502.67     21.62 o
   9   3   4       53.41       78.50     10.76 o
  10   3   4       62.97       60.67     10.59 o
  11   3   4       15.99       19.97     10.32 o
  12   3   4       18.92       40.29     13.64 o
 -11   4   4        9.99        6.89      9.87 o
 -10   4   4       10.36        2.39     20.73 o
  -9   4   4        8.31        3.17     11.64 o
  -8   4   4        3.89       -9.82     11.70 o
  -7   4   4       30.86       19.53     10.29 o
  -6   4   4      286.08      258.71     14.45 o
  -5   4   4      125.32      159.02      7.82 o
  -4   4   4     1356.54     1085.59     23.79 o
  -3   4   4     4782.03     4994.01     40.55 o
  -2   4   4       38.55       54.85      3.66 o
  -1   4   4     2589.18     2590.10     17.94 o
   0   4   4     5161.53     5439.99     92.88 o
   1   4   4     1929.12     1657.16     13.23 o
   2   4   4     3077.51     3752.60     27.91 o
   3   4   4      107.58      102.33      5.25 o
   4   4   4     9108.67     8798.32     61.58 o
   5   4   4     2241.34     2243.05     34.78 o
   6   4   4      389.72      347.29     14.32 o
   7   4   4      146.78      145.66      6.56 o
   8   4   4      782.29      747.55     37.59 o
   9   4   4      406.26      357.00     18.84 o
  10   4   4       76.76       77.40     11.11 o
  11   4   4        5.10       16.35     11.17 o
  12   4   4       20.61       20.83     12.48 o
 -11   5   4        2.51      -13.01     21.93 o
 -10   5   4        7.83       11.96     19.59 o
  -9   5   4       24.52       41.89     12.07 o
  -8   5   4      144.78      124.72     13.01 o
  -7   5   4      197.94      177.08     12.48 o
  -6   5   4       74.63       59.74     12.36 o
  -5   5   4      141.18      109.52      8.82 o
  -4   5   4     1054.88     1014.97     25.08 o
  -3   5   4     6773.90     6996.99    102.45 o
  -2   5   4     3282.83     3137.13     31.52 o
  -1   5   4      440.03      394.26      6.11 o
   0   5   4      371.90      399.45      7.45 o
   1   5   4     1904.91     1937.29     29.14 o
   2   5   4     5874.34     5518.73     34.42 o
   3   5   4     2468.24     2526.21     14.12 o
   4   5   4       24.12       52.27      5.93 o
   5   5   4     1099.22     1206.97     13.83 o
   6   5   4      438.64      380.58     10.67 o
   7   5   4        6.45       15.19      5.04 o
   8   5   4       59.78       62.91     10.31 o
   9   5   4      162.38      157.34     12.98 o
  10   5   4       37.07       38.19     10.61 o
  11   5   4        5.03       -8.47     10.96 o
 -11   6   4       20.21       25.27     23.52 o
 -10   6   4        0.18       17.24     21.28 o
  -9   6   4        4.78        4.14     19.79 o
  -8   6   4        5.61       37.24     11.25 o
  -7   6   4      354.57      388.66     26.37 o
  -6   6   4      428.27      410.09     22.13 o
  -5   6   4      240.68      349.93     18.24 o
  -4   6   4      438.50      424.74     11.55 o
  -3   6   4        9.31        5.34      5.35 o
  -2   6   4     1713.59     1727.28     16.23 o
  -1   6   4     6458.55     6571.98     25.00 o
   0   6   4      989.65     1172.97     14.65 o
   1   6   4      275.23      283.25      8.13 o
   2   6   4      243.99      285.42      5.24 o
   3   6   4     3482.39     3584.54     33.00 o
   4   6   4      864.86      859.93      8.28 o
   5   6   4      489.74      481.75      9.12 o
   6   6   4       23.57       13.83      6.45 o
   7   6   4        4.30      -11.58     13.20 o
   8   6   4       11.28        7.79      8.56 o
   9   6   4        0.17       -2.27     10.07 o
  10   6   4        0.09       -7.37     10.25 o
  11   6   4        2.61       -9.14     10.60 o
 -11   7   4        3.29       14.44     16.37 o
 -10   7   4        1.48        0.70     22.48 o
  -9   7   4      105.27       96.49     23.87 o
  -8   7   4      585.68      563.05     32.84 o
  -7   7   4      573.32      662.58     31.30 o
  -6   7   4        0.27       18.49     17.84 o
  -5   7   4     1478.15     1441.22    143.17 o
  -4   7   4     4362.69     3992.65    290.10 o
  -3   7   4     5759.80     5907.17    109.15 o
  -2   7   4      932.92      911.30     16.61 o
  -1   7   4       76.06       59.19      5.49 o
   0   7   4     5672.37     6056.86     28.75 o
   1   7   4     5919.33     5773.11     40.99 o
   2   7   4     2265.98     2391.28     21.24 o
   3   7   4       50.17       44.48      4.12 o
   4   7   4     2262.82     2181.47     31.21 o
   5   7   4     2637.63     2483.96     27.29 o
   6   7   4      360.90      368.38     11.02 o
   7   7   4      139.30      118.59      8.40 o
   8   7   4        0.05       -8.78      8.78 o
   9   7   4       34.41       28.85      9.96 o
  10   7   4       67.33       62.73     10.91 o
  11   7   4       10.26        4.28     13.90 o
 -10   8   4      140.41      192.81     18.96 o
  -9   8   4       19.47       32.35     21.83 o
  -8   8   4       27.15       25.47     22.38 o
  -7   8   4      974.45      890.85     35.39 o
  -6   8   4     1506.06     1543.21     39.97 o
  -5   8   4      526.53      443.50     23.45 o
  -4   8   4      404.10      340.71     48.35 o
  -3   8   4     1903.02     1938.32     78.15 o
  -2   8   4     5498.05     5460.33     38.42 o
  -1   8   4      448.02      415.58     23.57 o
   0   8   4     2497.61     2543.13     19.12 o
   1   8   4     1504.03     1301.65     12.69 o
   2   8   4      143.81      224.55      7.49 o
   3   8   4      819.31      785.22     11.91 o
   4   8   4       29.87       28.80      2.87 o
   5   8   4       32.48       27.77      4.14 o
   6   8   4      135.83      132.90     12.97 o
   7   8   4       40.72       38.51      7.65 o
   8   8   4        0.36       -1.59      9.28 o
   9   8   4        7.75       14.73      9.09 o
  10   8   4       23.97       42.76     14.64 o
  11   8   4        0.00        6.98     14.50 o
 -10   9   4       27.83       28.83     15.68 o
  -9   9   4       73.67       83.63     14.53 o
  -8   9   4      247.97      252.75     17.62 o
  -7   9   4      399.55      464.26     33.04 o
  -6   9   4       92.54       55.12     22.13 o
  -5   9   4      316.00      321.02     22.08 o
  -4   9   4      263.93      258.93     12.41 o
  -3   9   4      813.90      823.96     29.16 o
  -2   9   4     2949.95     2995.13    177.73 o
  -1   9   4       16.96       19.70      9.27 o
   0   9   4        1.92        5.37      3.15 o
   1   9   4      364.71      376.21      8.10 o
   2   9   4     3026.05     2964.43     20.98 o
   3   9   4     1209.23     1334.41     26.85 o
   4   9   4      148.65      111.30     19.79 o
   5   9   4      316.42      245.53      5.30 o
   6   9   4     1772.28     1695.51     60.46 o
   7   9   4      511.94      460.84     17.34 o
   8   9   4       61.61       93.44     12.86 o
   9   9   4       21.65       19.34     12.91 o
  10   9   4       64.41       90.77     16.13 o
 -10  10   4        7.62        7.96     16.33 o
  -9  10   4        0.04        1.31     13.16 o
  -8  10   4       16.79       17.43     12.64 o
  -7  10   4      429.74      353.81     18.48 o
  -6  10   4     1444.40     1370.26     27.52 o
  -5  10   4       50.19       40.32     10.40 o
  -4  10   4       53.20       61.36      9.70 o
  -3  10   4       19.41       17.95      8.54 o
  -2  10   4      606.96      619.38     43.14 o
  -1  10   4     1854.08     2029.63     43.96 o
   0  10   4     1207.14     1125.25     17.51 o
   1  10   4        1.46        0.91      4.31 o
   2  10   4        0.44        7.29      4.97 o
   3  10   4       13.12       16.69      6.88 o
   4  10   4      934.76      907.53     26.96 o
   5  10   4      362.96      296.48     19.43 o
   6  10   4      170.20      169.64     13.52 o
   7  10   4      395.67      424.56     22.96 o
   8  10   4      261.52      279.60     15.12 o
   9  10   4       47.49       52.37     13.79 o
  10  10   4        4.51       42.97     21.49 o
  -9  11   4        0.20      -10.35     14.03 o
  -8  11   4        9.10       12.67     12.23 o
  -7  11   4        3.35       -6.72     13.69 o
  -6  11   4        0.03       11.54     13.66 o
  -5  11   4      196.17      192.15     14.39 o
  -4  11   4      125.54      140.73     11.63 o
  -3  11   4      145.11      141.09     10.91 o
  -2  11   4      399.65      372.22     30.40 o
  -1  11   4      772.69      757.27     44.26 o
   0  11   4      220.16      224.47      6.42 o
   1  11   4      525.96      546.42     10.55 o
   2  11   4      601.71      601.86     16.52 o
   3  11   4      738.93      725.59     18.50 o
   4  11   4      100.87       84.28     13.74 o
   5  11   4      189.78      189.87     14.50 o
   6  11   4      211.81      188.66     14.50 o
   7  11   4      129.57      141.75     14.01 o
   8  11   4       26.48       23.22     16.97 o
   9  11   4       18.67        6.91     19.05 o
  10  11   4       37.13       55.12     19.08 o
  -9  12   4        0.68      -10.26     14.95 o
  -8  12   4        0.22       -8.98     13.43 o
  -7  12   4      134.15      151.65     48.30 o
  -6  12   4      394.78      376.17     19.66 o
  -5  12   4      278.11      263.58     16.84 o
  -4  12   4        2.02       -2.91     11.86 o
  -3  12   4       17.97       27.52     12.36 o
  -2  12   4      242.18      246.34     12.55 o
  -1  12   4     1726.33     1650.85     72.99 o
   0  12   4      350.68      327.75      8.93 o
   1  12   4      148.29      155.19     16.62 o
   2  12   4     1347.80     1370.36     50.01 o
   3  12   4      507.69      524.76     17.25 o
   4  12   4      144.11      160.37     13.89 o
   5  12   4       77.86       50.79     13.01 o
   6  12   4      113.33      105.53     13.68 o
   7  12   4       72.35       74.03     13.75 o
   8  12   4       17.55       19.14     18.82 o
   9  12   4       17.43        6.76     20.21 o
  -8  13   4       40.72       39.92     15.32 o
  -7  13   4       15.32       21.90     15.68 o
  -6  13   4       50.99       65.57     44.21 o
  -5  13   4      580.30      584.07     22.29 o
  -4  13   4      533.25      514.62     20.51 o
  -3  13   4      442.57      509.10     51.73 o
  -2  13   4       15.85       25.73     14.73 o
  -1  13   4      302.11      340.76     29.88 o
   0  13   4     1453.79     1510.97     30.67 o
   1  13   4      219.26      166.27     17.77 o
   2  13   4       55.28       38.57     13.28 o
   3  13   4      227.54      221.05     14.79 o
   4  13   4      201.34      200.69     14.75 o
   5  13   4       18.79       34.35     12.06 o
   6  13   4        4.28       15.25     12.59 o
   7  13   4        2.85        9.29     18.83 o
   8  13   4        0.37       -2.37     19.55 o
   9  13   4        1.43       -3.41     19.78 o
  -7  14   4      177.63      175.97     46.58 o
  -6  14   4      306.71      313.15     21.03 o
  -5  14   4      177.44      186.61     26.22 o
  -4  14   4       77.88       78.14     15.95 o
  -3  14   4      324.14      315.88     16.59 o
  -2  14   4     1140.15     1266.24     45.35 o
  -1  14   4      545.56      535.29     34.24 o
   0  14   4       66.40       61.21     18.70 o
   1  14   4      516.84      503.28     20.67 o
   2  14   4      409.79      443.57     34.22 o
   3  14   4       82.97       75.10     13.10 o
   4  14   4      113.77      133.56     13.39 o
   5  14   4        3.12       -4.34     12.41 o
   6  14   4       96.59       97.39     19.86 o
   7  14   4       78.11       97.18     19.46 o
   8  14   4        4.08       14.24     19.51 o
  -6  15   4       46.95       52.78     26.66 o
  -5  15   4      382.78      374.60     35.84 o
  -4  15   4      488.02      403.86     38.38 o
  -2  15   4       61.08       67.93     25.87 o
  -1  15   4      292.04      322.02     31.40 o
   0  15   4      197.06      188.09     20.59 o
   1  15   4      160.54      132.29     17.05 o
   2  15   4       21.96       25.02     17.66 o
   3  15   4       34.10       44.99     17.15 o
   4  15   4        2.05       12.11     17.94 o
   5  15   4       57.98       51.55     14.48 o
   6  15   4       14.44       14.58     17.63 o
   7  15   4        0.40       33.03     17.85 o
  -5  16   4       16.16       38.53     29.01 o
  -4  16   4       12.92       -8.27     27.41 o
  -3  16   4       35.00      -15.25     24.17 o
  -2  16   4       35.23       17.10     24.92 o
  -1  16   4      243.10      201.06     21.84 o
   0  16   4      122.91       95.92     16.82 o
   1  16   4        4.97        1.97     15.74 o
   2  16   4       23.65       13.43     13.40 o
   3  16   4       38.97       27.02     16.97 o
   4  16   4       59.49       81.28     17.47 o
   5  16   4      118.73      141.06     22.14 o
   6  16   4        0.01       -2.97     19.67 o
  -4  17   4      140.91      111.99     27.46 o
  -3  17   4       27.17       -9.42     28.01 o
  -2  17   4        9.18       -8.57     26.56 o
  -1  17   4       20.76       -2.51     17.78 o
   0  17   4      147.10      174.92     21.40 o
   1  17   4      162.51      181.93     21.00 o
   2  17   4       22.20        2.62     14.44 o
   3  17   4        0.53        5.78     20.07 o
   4  17   4       36.31       67.26     21.44 o
   5  17   4       31.71       41.84     21.78 o
  -2  18   4       19.84      -12.29     20.39 o
  -1  18   4       24.99        9.78     18.71 o
   0  18   4        8.21       33.06     20.02 o
   1  18   4        6.20       13.02     19.30 o
   2  18   4       40.88       31.83     21.11 o
   3  18   4        9.77        6.54     15.29 o
  -2 -16   5       69.84       74.36     30.20 o
  -1 -16   5      151.67      182.96     33.29 o
   0 -16   5       14.18       18.79     23.08 o
   1 -16   5        2.61      -31.15     31.15 o
   2 -16   5        3.16       12.06     26.86 o
  -4 -15   5       26.57       -8.72     25.12 o
  -3 -15   5       68.27       43.01     27.36 o
  -2 -15   5       73.76       57.67     27.56 o
  -1 -15   5        8.58       50.29     27.51 o
   0 -15   5       74.41       89.01     27.51 o
   1 -15   5       59.41       79.20     30.00 o
   2 -15   5       67.34       61.45     30.35 o
   3 -15   5       88.95      102.02     31.95 o
   4 -15   5       11.59       15.40     18.40 o
  -6 -14   5       14.17       28.06     26.27 o
  -5 -14   5       10.99       -1.79     27.11 o
  -4 -14   5        4.37      -15.75     22.98 o
  -3 -14   5        0.58      -14.65     23.87 o
  -2 -14   5       44.95       38.03     21.78 o
  -1 -14   5      347.89      341.46     32.20 o
   0 -14   5       51.78       31.70     26.07 o
   1 -14   5        0.05        4.21     14.88 o
   2 -14   5       39.30       33.17     16.13 o
   3 -14   5      139.77      148.54     18.89 o
   4 -14   5      225.28      252.92     21.53 o
   5 -14   5        6.09       -9.88     18.74 o
  -7 -13   5        0.03       -2.19     30.00 o
  -6 -13   5       20.35       -0.75     29.61 o
  -5 -13   5       68.28       86.87     30.10 o
  -4 -13   5       21.53        7.18     28.56 o
  -3 -13   5        4.34      -14.50     21.48 o
  -2 -13   5        9.05        7.08     20.24 o
  -1 -13   5       11.39       37.90     13.56 o
   0 -13   5       59.91       55.81      8.63 o
   1 -13   5       13.51        8.33     12.82 o
   2 -13   5       70.37       51.40     15.13 o
   3 -13   5       20.15       31.72     21.93 o
   4 -13   5        3.78       38.52     39.67 o
   5 -13   5      141.73      166.27     20.59 o
   6 -13   5        8.10      -28.00     28.38 o
   7 -13   5        2.01      -23.08     41.47 o
  -8 -12   5        2.29        9.27     28.36 o
  -7 -12   5       14.58       11.71     27.76 o
  -6 -12   5       15.34        0.75     27.01 o
  -5 -12   5        0.61        8.07     24.57 o
  -4 -12   5       73.04       90.46     26.86 o
  -3 -12   5       41.16       49.14     18.99 o
  -2 -12   5        1.16       -3.62     10.63 o
  -1 -12   5       99.53       87.83      9.86 o
   0 -12   5      117.89      112.62      9.14 o
   1 -12   5        1.63       -1.25      8.53 o
   2 -12   5       21.12       10.68     13.94 o
   3 -12   5       52.59       37.12     14.59 o
   4 -12   5      283.60      266.47     23.95 o
   5 -12   5       18.03       26.43     16.75 o
   6 -12   5        2.07      -30.88     35.36 o
   7 -12   5        2.55      -16.46     27.66 o
  -8 -11   5        7.82        3.24     23.28 o
  -7 -11   5        1.04        6.83     26.61 o
  -6 -11   5       30.11       27.01     26.32 o
  -5 -11   5      167.21      219.70     30.55 o
  -4 -11   5      360.21      401.76     31.95 o
  -3 -11   5       27.58       38.21     11.75 o
  -2 -11   5        5.29       -0.67     10.02 o
  -1 -11   5      169.67      141.09      7.68 o
   0 -11   5      414.36      399.38     11.49 o
   1 -11   5      208.30      195.78     10.94 o
   2 -11   5      188.53      182.51     19.04 o
   3 -11   5      120.93      151.33     24.12 o
   4 -11   5      381.41      371.86     51.81 o
   5 -11   5      273.35      343.08     22.84 o
   6 -11   5      105.34       89.14     19.54 o
   7 -11   5       69.58       60.96     24.92 o
   8 -11   5        2.93       30.64     20.91 o
  -9 -10   5        7.88       20.88     25.72 o
  -8 -10   5        0.66       32.94     25.62 o
  -7 -10   5       56.03       94.75     26.12 o
  -6 -10   5      152.01      194.68     28.81 o
  -5 -10   5        0.39       -1.65     12.85 o
  -4 -10   5        3.72        0.58     11.23 o
  -3 -10   5      107.03      125.29     28.58 o
  -2 -10   5      494.63      499.02     14.90 o
  -1 -10   5      885.48      858.08     14.16 o
   0 -10   5       22.25       25.31     12.24 o
   1 -10   5        7.62       10.23     10.05 o
   2 -10   5        8.65       -4.44      7.93 o
   3 -10   5       35.54       22.81     15.70 o
   4 -10   5      299.96      294.22     20.54 o
   5 -10   5      107.65      199.75     59.48 o
   6 -10   5       77.08       91.43     28.21 o
   7 -10   5      207.77      202.70     20.75 o
   8 -10   5      278.46      354.57     51.86 o
   9 -10   5       83.65      137.90     21.88 o
  -9  -9   5        6.17        5.38     16.54 o
  -8  -9   5       24.98       10.07     20.19 o
  -7  -9   5      122.88      133.77     25.12 o
  -6  -9   5       15.84        4.37     12.84 o
  -5  -9   5      177.95      203.17     38.18 o
  -4  -9   5      589.75      512.56     58.39 o
  -3  -9   5      429.89      393.15      8.85 o
  -2  -9   5      616.10      561.20     11.91 o
  -1  -9   5       16.47       16.47      6.57 o
   0  -9   5     2402.44     2437.56     49.72 o
   1  -9   5     2895.72     2871.92     36.27 o
   2  -9   5      284.33      278.25     14.51 o
   3  -9   5      123.48      111.42     19.26 o
   4  -9   5      199.15      217.98     18.69 o
   5  -9   5      941.09      933.39     28.04 o
   6  -9   5      571.58      673.24     26.52 o
   7  -9   5       37.06       55.60     19.02 o
   8  -9   5      155.75      164.08     19.56 o
   9  -9   5      106.75      125.77     25.14 o
 -10  -8   5        5.59        2.71     15.77 o
  -9  -8   5        0.11       -9.15     14.18 o
  -8  -8   5       25.45       28.82     16.37 o
  -7  -8   5       18.88       17.42     11.26 o
  -6  -8   5      326.90      401.29     15.55 o
  -5  -8   5      106.67       54.65     17.72 o
  -4  -8   5      184.17      150.73     13.48 o
  -3  -8   5      168.42      204.09      5.50 o
  -2  -8   5      344.08      319.07      6.93 o
  -1  -8   5     1498.29     1613.31     12.74 o
   0  -8   5      182.32      147.17     10.10 o
   1  -8   5      571.26      519.45     20.32 o
   2  -8   5     1492.33     1729.39     28.25 o
   3  -8   5      552.54      537.66     19.40 o
   4  -8   5      161.89      167.30     18.40 o
   5  -8   5       20.97       74.15     18.89 o
   6  -8   5       84.50      101.79     21.48 o
   7  -8   5       67.51       69.25     26.52 o
   8  -8   5      128.22      138.16     16.77 o
   9  -8   5       16.74       25.10     18.61 o
  10  -8   5        8.10       28.36     20.83 o
 -10  -7   5       11.39        2.11     13.59 o
  -9  -7   5        4.09      -15.49     15.49 o
  -8  -7   5        2.09      -10.10     10.10 o
  -7  -7   5        0.29       -1.46     10.26 o
  -6  -7   5        0.24       -1.85     10.27 o
  -5  -7   5      173.85      151.11      8.13 o
  -4  -7   5      314.26      285.49      9.28 o
  -3  -7   5       72.23       51.81      6.04 o
  -2  -7   5      274.51      283.93      7.06 o
  -1  -7   5       56.14       78.37      5.53 o
   0  -7   5     1543.34     1511.53     18.15 o
   1  -7   5      280.05      291.57      9.80 o
   2  -7   5       47.93       36.82      6.07 o
   3  -7   5        1.59        1.38     10.40 o
   4  -7   5       11.62        8.02     12.79 o
   5  -7   5      375.75      353.77     34.36 o
   6  -7   5      268.09      303.61     20.98 o
   7  -7   5      112.90       95.29     18.51 o
   8  -7   5        5.32      -14.85     14.85 o
   9  -7   5      101.70      136.85     20.52 o
  10  -7   5       20.65       12.51     18.61 o
 -10  -6   5       18.01       26.22     14.06 o
  -9  -6   5       45.35       39.29     11.27 o
  -8  -6   5       97.45       83.86     10.94 o
  -7  -6   5       34.16       20.99      9.28 o
  -6  -6   5      137.13      155.57     12.63 o
  -5  -6   5       19.23       26.61      5.11 o
  -4  -6   5      773.60      783.60     18.39 o
  -3  -6   5     1195.06     1124.95     20.34 o
  -2  -6   5      160.95      153.62      4.82 o
  -1  -6   5      242.82      219.22      5.99 o
   0  -6   5       12.69       26.96      6.95 o
   1  -6   5     1706.91     1715.09     19.24 o
   2  -6   5      594.75      481.63      9.64 o
   3  -6   5       87.21      124.60     11.13 o
   4  -6   5      133.38      109.98     24.35 o
   5  -6   5       53.91       40.82     14.38 o
   6  -6   5       61.14       60.46     15.51 o
   7  -6   5      364.35      351.20     20.08 o
   8  -6   5        1.31      -23.23     23.23 o
   9  -6   5       14.46       -7.02     16.87 o
  10  -6   5        0.34      -12.87     19.58 o
 -11  -5   5       33.93       44.15     15.80 o
 -10  -5   5       99.67      132.70     14.88 o
  -9  -5   5      185.50      211.34     15.51 o
  -8  -5   5        1.01       18.83      9.94 o
  -7  -5   5      147.69      164.86     11.20 o
  -6  -5   5       19.87       22.06      6.65 o
  -5  -5   5      661.11      590.30     26.48 o
  -4  -5   5      679.84      738.57     16.55 o
  -3  -5   5      179.46      184.00      4.99 o
  -2  -5   5     2332.72     2352.39     31.55 o
  -1  -5   5      216.23      275.76      5.34 o
   0  -5   5      529.86      591.92     14.20 o
   1  -5   5      388.77      385.74     11.28 o
   2  -5   5       29.55       33.21      4.61 o
   3  -5   5      150.43      121.70     10.94 o
   4  -5   5      225.54      251.23     23.03 o
   5  -5   5      305.89      333.60     38.23 o
   6  -5   5      484.52      486.24     50.74 o
   7  -5   5       13.85      -13.22     15.44 o
   8  -5   5       31.90       22.10     17.29 o
   9  -5   5        1.23      -17.58     17.58 o
  10  -5   5      156.68      163.11     23.07 o
  11  -5   5      143.83      155.47     21.93 o
 -11  -4   5        0.08        8.84     15.01 o
 -10  -4   5        1.87        8.32     11.23 o
  -9  -4   5       11.04       16.52     11.36 o
  -8  -4   5      441.60      528.90     18.34 o
  -7  -4   5      302.10      313.07     16.94 o
  -6  -4   5      418.61      348.21     10.12 o
  -5  -4   5      269.10      258.11      7.05 o
  -4  -4   5      208.55      190.51      5.15 o
  -3  -4   5     2597.12     2294.29     10.39 o
  -2  -4   5     3168.10     3311.92     26.43 o
  -1  -4   5     2362.95     2327.70     23.89 o
   0  -4   5       35.22       54.85      5.11 o
   1  -4   5     3113.04     3138.31     28.18 o
   2  -4   5     8036.12     8480.60    116.20 o
   3  -4   5        7.97        6.20      6.55 o
   4  -4   5     1077.12      878.47     35.09 o
   5  -4   5       36.21       38.94      4.95 o
   6  -4   5      857.51      992.90     25.12 o
   7  -4   5     1044.06     1028.77     27.58 o
   8  -4   5      152.91      117.89     19.00 o
   9  -4   5        2.51        6.73     25.44 o
  10  -4   5       84.66       73.65     19.36 o
  11  -4   5       38.59       55.93     28.48 o
 -11  -3   5        0.42       -8.07     13.54 o
 -10  -3   5       28.91       30.03     12.53 o
  -9  -3   5       26.77       16.46     11.67 o
  -8  -3   5       13.80       -3.44      9.57 o
  -7  -3   5       16.39       23.97      9.86 o
  -6  -3   5       52.93       56.19      5.63 o
  -5  -3   5      867.92      848.99     21.61 o
  -4  -3   5     1620.70     1463.09     16.62 o
  -3  -3   5      213.90      220.60      4.18 o
  -2  -3   5      207.24      222.61      7.92 o
  -1  -3   5      831.28      860.03     10.94 o
   0  -3   5     4564.88     4997.79     22.95 o
   1  -3   5     2032.89     2250.09     30.41 o
   2  -3   5      145.90      177.15      6.77 o
   3  -3   5       92.18      157.81      8.78 o
   4  -3   5     2763.18     2837.22     70.45 o
   5  -3   5      294.78      279.42     14.30 o
   6  -3   5      674.97      616.03     20.79 o
   7  -3   5      129.92      168.23     50.59 o
   8  -3   5      291.71      245.71     18.64 o
   9  -3   5      267.57      258.29     20.40 o
  10  -3   5       39.07       44.80     16.95 o
  11  -3   5       12.08       44.41     36.13 o
 -11  -2   5       13.99        5.18     13.71 o
 -10  -2   5       33.68       20.16     10.88 o
  -9  -2   5        3.21       -0.29     13.65 o
  -8  -2   5       69.08       44.34     10.18 o
  -7  -2   5       12.09       -6.16      6.71 o
  -6  -2   5      610.53      523.43      8.03 o
  -5  -2   5     2078.36     1859.94     31.91 o
  -4  -2   5      184.03      177.74      4.80 o
  -3  -2   5     2552.31     2705.96     25.52 o
  -2  -2   5     6400.06     6416.07    108.97 o
  -1  -2   5     1109.89     1315.64     15.70 o
   0  -2   5      367.45      402.51      3.93 o
   1  -2   5      125.38      126.03      3.88 o
   2  -2   5    12418.43    13435.16     97.43 o
   3  -2   5    15554.30    17058.60     64.56 o
   4  -2   5       57.01       84.17     10.00 o
   5  -2   5      250.56      304.77     20.65 o
   6  -2   5     2013.02     1846.62    124.55 o
   7  -2   5     1925.43     1863.21     32.09 o
   8  -2   5      445.06      418.06     28.46 o
   9  -2   5        5.14       19.84     15.28 o
  10  -2   5       86.52       67.52     18.00 o
  11  -2   5       38.19       59.90     16.33 o
 -11  -1   5        2.85      -13.61     13.61 o
 -10  -1   5       59.65       53.12     11.08 o
  -9  -1   5      219.13      180.41     12.30 o
  -8  -1   5        0.62      -15.18     15.18 o
  -7  -1   5       13.75       -0.71      6.43 o
  -6  -1   5      294.88      275.00      7.20 o
  -5  -1   5      604.69      626.28     12.26 o
  -4  -1   5     5408.52     5084.80     56.38 o
  -3  -1   5      467.29      482.03      7.33 o
  -2  -1   5     1372.72     1199.33      9.58 o
  -1  -1   5     1382.32     1528.60      9.86 o
   0  -1   5     1470.05     1546.93     19.58 o
   1  -1   5    14304.90    15020.53    161.29 o
   2  -1   5     2473.16     2369.48     11.66 o
   3  -1   5      493.65      539.69     13.80 o
   4  -1   5     5021.65     5482.66     98.36 o
   5  -1   5      757.00      886.06     44.56 o
   6  -1   5        1.01        1.98     10.20 o
   7  -1   5      254.15      290.46     15.88 o
   8  -1   5      133.50      136.55     15.54 o
   9  -1   5       60.44       42.07     15.70 o
  10  -1   5        8.78       12.33     14.21 o
  11  -1   5        2.05       11.64     18.35 o
 -11   0   5        8.70        3.77     10.95 o
 -10   0   5        2.93        0.35     10.73 o
  -9   0   5       16.75       19.95     11.36 o
  -8   0   5      605.07      568.62     14.06 o
  -7   0   5      249.96      253.84     10.25 o
  -6   0   5        1.29        6.15      5.08 o
  -5   0   5       93.39       80.05      4.54 o
  -4   0   5      213.00      208.30      4.79 o
  -3   0   5     2514.86     2639.08     11.47 o
  -2   0   5     4070.45     4579.75     38.68 o
  -1   0   5     2898.57     2832.12     20.40 o
   0   0   5        4.43        5.31      1.71 o
   1   0   5      355.09      490.77      5.26 o
   2   0   5     4722.81     4660.91     28.42 o
   3   0   5     2128.33     2467.49     23.74 o
   4   0   5      111.57       91.47     14.03 o
   5   0   5       22.22        5.45      9.96 o
   6   0   5        1.09        1.90     11.01 o
   7   0   5      551.41      537.12     17.03 o
   8   0   5       29.85       18.50     13.02 o
   9   0   5      116.12       94.65     15.59 o
  10   0   5        2.62       -2.54     14.75 o
  11   0   5        0.09      -13.00     17.50 o
  12   0   5        5.27        9.59     20.05 o
 -11   1   5       19.63       11.84     10.76 o
 -10   1   5       85.46       74.83     10.19 o
  -9   1   5      562.52      604.88     17.24 o
  -8   1   5       28.95       36.11      9.02 o
  -7   1   5      882.74      849.02     17.41 o
  -6   1   5     2579.88     2446.29     21.61 o
  -5   1   5     1579.68     1589.29     10.58 o
  -4   1   5     1420.59     1504.10     17.68 o
  -3   1   5       13.51        5.05      2.53 o
  -2   1   5     2363.29     2312.67     14.51 o
  -1   1   5     7913.91     7543.58     36.78 o
   0   1   5      515.00      407.90      6.43 o
   1   1   5       62.61       60.89      3.37 o
   2   1   5     1353.89     1320.67     10.79 o
   3   1   5     3340.13     3682.54     36.42 o
   4   1   5     6358.75     6966.14     80.64 o
   5   1   5     1666.46     1860.41     23.86 o
   6   1   5        8.61        0.08     10.45 o
   7   1   5       30.64       16.73     10.41 o
   8   1   5      168.95      157.00     14.91 o
   9   1   5      294.90      273.54     16.77 o
  10   1   5        3.08      -15.05     15.05 o
  11   1   5        0.03        2.63     16.09 o
  12   1   5        0.10       -8.38     21.11 o
 -11   2   5        3.44       10.27     10.61 o
 -10   2   5       64.15       68.72      9.59 o
  -9   2   5       83.78       98.34     11.31 o
  -8   2   5      707.00      762.16     24.79 o
  -7   2   5      446.16      496.81     19.61 o
  -6   2   5      269.79      233.13     10.24 o
  -5   2   5     1481.04     1322.55     21.24 o
  -4   2   5     1316.24     1482.89     19.71 o
  -3   2   5     5096.19     5663.90     64.24 o
  -2   2   5     1864.85     1829.13     16.76 o
  -1   2   5       33.82       48.06      1.86 o
   0   2   5     5043.05     5866.59     26.22 o
   1   2   5      704.34      670.34      6.38 o
   2   2   5     6760.27     7231.30     26.63 o
   3   2   5       60.99       55.36      5.68 o
   4   2   5      480.95      530.92     37.13 o
   5   2   5      263.67      220.45     12.23 o
   6   2   5      146.90      102.72     12.38 o
   7   2   5      806.24      772.65     25.01 o
   8   2   5      406.15      399.14     13.07 o
   9   2   5       66.23       63.36     14.98 o
  10   2   5       15.54        1.44     13.19 o
  11   2   5       31.48       32.29     11.86 o
  12   2   5       33.50       58.39     16.59 o
 -11   3   5       22.86       28.30     10.91 o
 -10   3   5       14.32       10.94      8.23 o
  -9   3   5       69.58       63.20      8.99 o
  -8   3   5       72.58      101.03     13.05 o
  -7   3   5       39.94       36.53     11.44 o
  -6   3   5      313.24      295.28     14.84 o
  -5   3   5      354.14      314.61      9.86 o
  -4   3   5     2270.58     2615.82     52.41 o
  -3   3   5      437.46      402.25      8.19 o
  -2   3   5     4169.56     4932.07     42.33 o
  -1   3   5     4302.28     4370.16     33.57 o
   0   3   5     4182.91     4305.15     31.83 o
   1   3   5     1754.19     1766.90     12.33 o
   2   3   5     1546.71     1590.75     10.70 o
   3   3   5    12902.93    13372.34     82.56 o
   4   3   5     4298.43     4020.48    155.45 o
   5   3   5     1801.52     1690.60     22.26 o
   6   3   5      730.28      661.36      9.92 o
   7   3   5        1.77        9.13      5.64 o
   8   3   5      218.94      200.23     17.47 o
   9   3   5      668.56      734.29     26.66 o
  10   3   5       31.12       42.28     10.31 o
  11   3   5       12.51       14.92     11.36 o
  12   3   5       29.61       28.16     11.03 o
 -11   4   5        0.58       16.45     12.75 o
 -10   4   5       34.51       28.13      9.80 o
  -9   4   5       48.85       50.36     13.02 o
  -8   4   5      100.23       90.42     13.21 o
  -7   4   5      790.40      736.37     56.34 o
  -6   4   5        0.38        2.61      8.88 o
  -5   4   5       17.22       10.80      6.42 o
  -4   4   5      825.50      885.09     10.79 o
  -3   4   5     2911.66     2849.01     21.44 o
  -2   4   5     7054.02     7731.11     25.93 o
  -1   4   5       35.75       38.81      3.40 o
   0   4   5      111.37      125.60      3.45 o
   1   4   5     4021.58     4124.02     19.44 o
   2   4   5     1394.99     1317.97     18.17 o
   3   4   5     5204.96     5657.48     44.34 o
   4   4   5       99.46      107.96      6.65 o
   5   4   5     1513.77     1550.01     56.27 o
   6   4   5     1248.82     1194.67     16.46 o
   7   4   5      640.82      597.62     32.00 o
   8   4   5      435.49      459.25     17.66 o
   9   4   5       13.35       30.45     11.32 o
  10   4   5       54.04       49.65     11.75 o
  11   4   5       28.25       18.02     10.79 o
 -11   5   5        4.89       -1.17     12.11 o
 -10   5   5        0.47      -16.30     21.23 o
  -9   5   5      299.55      262.37     33.69 o
  -8   5   5        4.37       -1.88     11.37 o
  -7   5   5        0.31      -10.66     10.66 o
  -6   5   5      252.46      295.81     20.96 o
  -5   5   5      352.09      358.08     11.97 o
  -4   5   5      301.84      301.66     11.25 o
  -3   5   5       46.00       57.83      5.18 o
  -2   5   5       95.90      115.77      5.04 o
  -1   5   5     7557.40     7970.44     65.57 o
   0   5   5     9538.28    10259.07     27.65 o
   1   5   5     2967.80     3032.62     19.71 o
   2   5   5       30.24       31.75      3.15 o
   3   5   5      411.13      401.09      6.96 o
   4   5   5     4441.72     3937.75     21.24 o
   5   5   5     1485.48     1419.94     14.93 o
   6   5   5        8.05       16.63      6.41 o
   7   5   5        7.70       12.71      7.12 o
   8   5   5      142.80      141.24     14.01 o
   9   5   5      296.93      297.54     12.66 o
  10   5   5       67.32       67.63     11.09 o
  11   5   5        3.63        6.24     10.34 o
 -11   6   5        0.74       -9.22     24.47 o
 -10   6   5       11.62        9.22     19.69 o
  -9   6   5       77.14       64.34     21.83 o
  -8   6   5      424.54      384.03     51.49 o
  -7   6   5      576.02      587.82     27.91 o
  -6   6   5       26.46       26.42     15.85 o
  -5   6   5      407.47      402.82     14.85 o
  -4   6   5      586.60      534.13     21.46 o
  -3   6   5     1640.76     1624.48     25.56 o
  -2   6   5     1240.99     1156.82     20.14 o
  -1   6   5     1102.81     1150.10     10.66 o
   0   6   5     6017.64     6124.40     53.59 o
   1   6   5     2071.73     1906.62     28.18 o
   2   6   5      504.42      508.81      7.40 o
   3   6   5       71.73       54.12      4.99 o
   4   6   5      633.35      535.05     13.87 o
   5   6   5      763.73      750.33     13.43 o
   6   6   5      253.92      210.19      8.17 o
   7   6   5       49.22       41.19      7.13 o
   8   6   5       68.00       92.98      9.29 o
   9   6   5      114.64       99.43     10.58 o
  10   6   5        1.96       -3.15     10.58 o
  11   6   5       16.77        1.22     10.94 o
 -10   7   5       14.79       21.48     22.13 o
  -9   7   5        2.60       10.92     18.59 o
  -8   7   5       16.20        0.05     23.08 o
  -7   7   5     1062.09     1108.60     34.44 o
  -6   7   5     1464.61     1423.19     34.84 o
  -5   7   5      141.40      194.88     17.44 o
  -4   7   5        7.28       15.22     11.29 o
  -3   7   5      146.27      132.93     10.80 o
  -2   7   5     3562.70     3688.17     87.40 o
  -1   7   5     5843.17     6315.12     64.84 o
   0   7   5      703.00      919.02     10.58 o
   1   7   5     2979.91     2976.02     16.42 o
   2   7   5        7.95        7.98      3.22 o
   3   7   5       10.44       17.78      2.96 o
   4   7   5       58.13       68.66      4.05 o
   5   7   5       38.43       28.00      5.16 o
   6   7   5       23.95       28.06      6.70 o
   7   7   5        4.61        3.27      7.14 o
   8   7   5        0.21       -8.25      8.25 o
   9   7   5       39.38       31.37     10.04 o
  10   7   5       20.55       15.36     10.47 o
  11   7   5        2.45       -8.19     12.94 o
 -10   8   5       27.32       28.01     23.33 o
  -9   8   5      197.89      212.97     24.82 o
  -8   8   5      237.59      242.62     26.32 o
  -7   8   5      104.81       93.35     22.83 o
  -6   8   5       56.96       36.23     20.93 o
  -5   8   5     1652.59     1727.67     37.13 o
  -4   8   5     2868.26     2839.46     81.14 o
  -3   8   5     3073.92     3461.99     87.69 o
  -2   8   5      220.13      215.79     24.90 o
  -1   8   5       80.57       80.10      7.72 o
   0   8   5     2167.48     2136.65     15.58 o
   1   8   5     5577.18     5567.91     31.53 o
   2   8   5     1168.56     1252.91     14.52 o
   3   8   5       97.90      100.61      4.46 o
   4   8   5      114.79      105.27      4.42 o
   5   8   5     1230.05     1162.38     31.16 o
   6   8   5      302.72      271.48     22.75 o
   7   8   5        3.40        4.78      7.52 o
   8   8   5        0.90       -6.01      7.95 o
   9   8   5        3.39        3.27      9.65 o
  10   8   5       45.01       76.59     15.37 o
  11   8   5        5.65       34.99     20.56 o
 -10   9   5       68.76       76.79     16.00 o
  -9   9   5        1.16        7.92     18.79 o
  -8   9   5       55.31       73.32     22.58 o
  -7   9   5      516.53      519.98     31.55 o
  -6   9   5      106.96       49.94     22.13 o
  -5   9   5       34.06       35.39     15.80 o
  -4   9   5       59.89       44.61     18.39 o
  -3   9   5      964.25      998.92     20.81 o
  -2   9   5     2076.98     2083.10     26.14 o
  -1   9   5     2180.25     2396.71     25.94 o
   0   9   5      108.98      122.00      4.18 o
   1   9   5      151.58      162.06     10.22 o
   2   9   5      485.21      538.64     11.31 o
   3   9   5      584.51      559.49      7.48 o
   4   9   5      819.66      908.82     34.14 o
   5   9   5       15.25       12.21      4.11 o
   6   9   5       18.50       30.92     12.13 o
   7   9   5       26.37       33.73     11.00 o
   8   9   5        5.82        5.58     11.34 o
   9   9   5       36.59       35.20     13.85 o
  10   9   5       15.44       50.53     21.23 o
  -9  10   5       20.70       18.79     13.38 o
  -8  10   5       15.95       28.02     13.30 o
  -7  10   5      238.90      220.59     25.87 o
  -6  10   5       22.47       -5.03     22.98 o
  -5  10   5       95.08      119.62     18.39 o
  -4  10   5       38.71       49.64     16.20 o
  -3  10   5      571.75      526.71     25.27 o
  -2  10   5     2921.06     2850.94     53.95 o
  -1  10   5        7.50       14.29      6.73 o
   0  10   5     1758.07     1731.66     29.75 o
   1  10   5     2205.34     2275.06     15.38 o
   2  10   5     2326.37     2299.19     25.94 o
   3  10   5      995.51      934.11     17.99 o
   4  10   5        9.76        5.20      5.20 o
   5  10   5      399.00      381.28     19.68 o
   6  10   5      337.19      383.16     27.41 o
   7  10   5      232.41      296.81     22.48 o
   8  10   5        1.46       14.85     13.02 o
   9  10   5       44.97       72.69     21.76 o
  10  10   5       77.62      120.38     20.02 o
  -9  11   5        0.06       -1.43     12.69 o
  -8  11   5        1.30       -0.16     12.60 o
  -7  11   5       92.37      111.39     14.43 o
  -6  11   5      607.80      592.43     20.76 o
  -5  11   5      238.39      201.48     14.63 o
  -4  11   5        9.35        4.39      8.94 o
  -3  11   5       22.50       17.10      8.62 o
  -2  11   5      754.76      756.35     16.90 o
  -1  11   5     2686.17     2757.57     31.64 o
   0  11   5      333.19      306.83      9.54 o
   1  11   5       48.51       44.56      6.38 o
   2  11   5       51.54       39.16      5.27 o
   3  11   5      760.41      741.66     18.12 o
   4  11   5     2403.59     2649.59     54.70 o
   5  11   5       73.35       85.83     12.44 o
   6  11   5      111.10      136.27     13.78 o
   7  11   5       68.05       71.55     13.86 o
   8  11   5       58.49       50.34     14.22 o
   9  11   5        1.87      -18.37     27.94 o
  10  11   5       11.33       23.60     21.05 o
  -9  12   5       14.74       12.80     14.44 o
  -8  12   5       19.05       16.71     12.40 o
  -7  12   5       43.24       41.53     13.76 o
  -6  12   5        0.51       -0.50     14.45 o
  -5  12   5      204.69      192.14     15.42 o
  -4  12   5     1011.43      915.45     21.40 o
  -3  12   5        0.56        3.70      9.66 o
  -2  12   5       45.57       25.14      9.72 o
  -1  12   5        0.19        7.39     10.24 o
   0  12   5      343.13      330.60     28.12 o
   1  12   5      415.77      416.92     16.94 o
   2  12   5       35.44       33.57     12.71 o
   3  12   5       31.38        9.58     12.87 o
   4  12   5        4.79       -4.65     12.41 o
   5  12   5      343.54      326.88     15.56 o
   6  12   5      142.49      154.97     19.77 o
   7  12   5        0.05       -1.74     12.38 o
   8  12   5        2.21        5.77     17.36 o
   9  12   5        1.13        8.46     17.32 o
  -8  13   5       37.22       16.35     15.46 o
  -7  13   5      169.25      162.79     22.70 o
  -6  13   5      575.11      564.21     92.63 o
  -5  13   5      181.79      179.30     17.18 o
  -4  13   5      158.73      136.36     15.36 o
  -3  13   5     1124.39     1091.99     75.18 o
  -2  13   5      729.26      733.38     18.32 o
  -1  13   5      804.44      730.63     29.98 o
   0  13   5      358.39      370.56     20.17 o
   1  13   5      191.23      184.36     18.15 o
   2  13   5      400.09      406.06     16.28 o
   3  13   5       98.26      124.00     12.80 o
   4  13   5       41.53       19.43     11.73 o
   5  13   5       72.57       66.75     12.87 o
   6  13   5      215.75      273.11     16.13 o
   7  13   5       55.96       44.29     12.47 o
   8  13   5        1.67      -14.17     18.49 o
   9  13   5       10.66       -5.07     22.29 o
  -7  14   5        0.14        6.80     17.19 o
  -6  14   5      142.44      142.32     19.31 o
  -5  14   5      640.63      638.48     43.06 o
  -4  14   5      450.94      466.19     19.81 o
  -3  14   5        4.14      -12.08     14.07 o
  -2  14   5      193.04      212.62     26.52 o
  -1  14   5      403.04      417.01     31.90 o
   0  14   5      446.99      460.37     22.93 o
   1  14   5      383.70      380.39     18.39 o
   2  14   5        9.71       17.89     12.19 o
   3  14   5        1.35        3.59     11.09 o
   4  14   5        5.97       -0.37     12.65 o
   5  14   5        2.90      -12.41     12.41 o
   6  14   5        0.08       -9.87     12.34 o
   7  14   5        1.26       22.30     17.96 o
   8  14   5        2.15      -13.35     18.63 o
  -6  15   5      121.84      155.45     28.86 o
  -5  15   5       51.48       84.88     28.41 o
  -4  15   5       16.49       -2.59     28.61 o
  -3  15   5      170.46      103.32     27.16 o
  -2  15   5      214.88      217.35     29.06 o
  -1  15   5      407.15      537.66     25.23 o
   0  15   5       13.66       -5.57     16.28 o
   1  15   5       76.56       83.67     14.98 o
   2  15   5      411.69      410.01     23.41 o
   3  15   5      153.10      162.38     14.59 o
   4  15   5      190.95      206.13     15.82 o
   5  15   5        3.60       -4.98     12.90 o
   6  15   5       50.42       61.28     20.06 o
   7  15   5       38.61       80.84     21.68 o
  -5  16   5      224.72      201.50     31.30 o
  -4  16   5      132.72       86.22     30.10 o
  -3  16   5        5.84      -30.15     30.15 o
  -2  16   5        7.59       -3.39     27.31 o
  -1  16   5        7.85       -6.14     15.87 o
   0  16   5      246.16      242.09     21.84 o
   1  16   5      207.65      200.88     20.05 o
   2  16   5       27.72       41.38     17.42 o
   3  16   5       28.77       52.57     19.61 o
   4  16   5       12.54       28.58     18.51 o
   5  16   5       26.24       33.44     19.10 o
   6  16   5       50.65       63.75     23.82 o
  -4  17   5        0.61        8.27     24.97 o
  -3  17   5        9.56      -27.11     27.11 o
  -2  17   5       24.52       -5.73     27.96 o
  -1  17   5       59.54       39.75     19.75 o
   0  17   5      146.80      166.59     19.17 o
   1  17   5        3.11       12.33     17.64 o
   2  17   5       34.15       28.28     15.51 o
   3  17   5      138.48      118.36     20.61 o
   4  17   5      148.67      213.82     24.08 o
   5  17   5       36.90       61.95     21.60 o
  -2  18   5        0.57      -17.71     17.71 o
  -1  18   5       13.38        2.35     20.47 o
   0  18   5      122.06      145.15     23.85 o
   1  18   5       88.55       99.26     19.59 o
   2  18   5        3.16       13.44     19.04 o
   3  18   5       14.50        9.61     15.70 o
  -1 -16   6        2.70       43.91     28.71 o
   0 -16   6       34.86       37.78     25.37 o
  -4 -15   6        0.57        8.47     20.98 o
  -3 -15   6        0.99        0.02     15.45 o
  -2 -15   6       86.52       91.76     26.27 o
  -1 -15   6      210.24      253.84     33.09 o
   0 -15   6       36.32       60.06     28.76 o
   1 -15   6        8.29        1.69     29.01 o
   2 -15   6       25.51       33.49     24.77 o
   3 -15   6       92.18      138.51     32.25 o
  -5 -14   6        6.67        1.99     19.04 o
  -4 -14   6        4.58        3.29     22.53 o
  -3 -14   6        9.29       -9.87     21.58 o
  -2 -14   6       40.10       33.98     16.72 o
  -1 -14   6        1.24       33.24     23.52 o
   0 -14   6      217.45      239.33     31.05 o
   1 -14   6      133.44      154.21     18.55 o
   2 -14   6       28.44       25.71     17.74 o
   3 -14   6        3.78        6.20     38.75 o
   4 -14   6       12.52       22.12     19.16 o
   5 -14   6       62.29       46.47     19.14 o
  -6 -13   6       23.04       36.18     29.61 o
  -5 -13   6       10.49       -2.24     28.16 o
  -4 -13   6        0.58      -13.81     20.38 o
  -3 -13   6       18.10        2.64     19.04 o
  -2 -13   6       41.29       33.54     13.22 o
  -1 -13   6      323.81      322.76     26.64 o
   0 -13   6        2.35        3.24     13.65 o
   1 -13   6       93.07       68.52     14.36 o
   2 -13   6        0.30        0.53     14.68 o
   3 -13   6       37.08       38.52     17.62 o
   4 -13   6       57.85       39.16     19.78 o
   5 -13   6       68.52       86.73     21.62 o
   6 -13   6        3.28      -14.96     28.61 o
  -7 -12   6        0.01      -10.02     26.22 o
  -6 -12   6        9.19       16.45     25.77 o
  -5 -12   6       60.96       67.93     25.97 o
  -4 -12   6       11.41       19.34     17.10 o
  -3 -12   6        0.08       -3.59     17.39 o
  -2 -12   6        1.94       -2.19     17.54 o
  -1 -12   6       21.01       20.45      9.97 o
   0 -12   6      147.96      134.78      8.95 o
   1 -12   6      116.41       94.97     15.15 o
   2 -12   6       23.03        8.03     13.22 o
   3 -12   6        1.89       -1.75     14.95 o
   4 -12   6       11.59       34.65     16.89 o
   5 -12   6       75.62      116.91     19.86 o
   6 -12   6       29.57       24.69     18.02 o
   7 -12   6        1.20      -20.09     20.09 o
  -8 -11   6        3.24      -13.36     26.37 o
  -7 -11   6        8.96        8.97     24.07 o
  -6 -11   6        0.23       21.33     22.38 o
  -5 -11   6        2.82        6.43     24.57 o
  -4 -11   6      138.94      172.20     25.77 o
  -3 -11   6      153.98      155.50     20.83 o
  -2 -11   6       45.64       35.84     18.69 o
  -1 -11   6       60.21       45.81      8.35 o
   0 -11   6       47.12       46.79      7.90 o
   1 -11   6       12.55        6.71      8.61 o
   2 -11   6        1.36      -12.77     13.41 o
   3 -11   6      175.73      161.39     17.69 o
   4 -11   6      196.24      226.45     43.09 o
   5 -11   6      130.59      168.81     28.16 o
   6 -11   6        4.06        8.96     18.58 o
   7 -11   6       99.30       98.56     20.83 o
   8 -11   6       42.85       20.50     19.38 o
  -8 -10   6       16.85       17.10     22.33 o
  -7 -10   6       22.87       23.77     24.12 o
  -6 -10   6       19.31       12.46     21.53 o
  -5 -10   6      299.26      313.00     28.26 o
  -4 -10   6       27.79       31.95     24.37 o
  -3 -10   6       39.94       34.04      9.19 o
  -2 -10   6       10.93        1.26      6.24 o
  -1 -10   6      251.10      246.89     10.39 o
   0 -10   6     1264.61     1239.36     20.93 o
   1 -10   6      697.13      659.26     16.07 o
   2 -10   6      517.10      469.23     13.24 o
   3 -10   6        3.51        0.22     16.26 o
   4 -10   6      245.54      268.31     45.98 o
   5 -10   6      534.10      572.14     26.05 o
   6 -10   6      240.51      210.62     22.75 o
   7 -10   6        2.51        1.61     17.61 o
   8 -10   6       65.13       68.00     27.34 o
  -9  -9   6        3.67        5.18     23.03 o
  -8  -9   6        3.38        1.68     15.57 o
  -7  -9   6       29.96       53.88     23.52 o
  -6  -9   6      173.95      176.09     25.22 o
  -5  -9   6       14.15       18.24     21.78 o
  -4  -9   6       95.66      103.41     17.72 o
  -3  -9   6       27.04       27.38      6.11 o
  -2  -9   6      312.80      282.34      9.13 o
  -1  -9   6      910.54      901.71     16.15 o
   0  -9   6      122.39      125.88     12.72 o
   1  -9   6      957.16     1002.49     18.47 o
   2  -9   6      445.97      485.37     12.87 o
   3  -9   6      580.83      574.85     23.11 o
   4  -9   6     1203.37     1305.86     30.41 o
   5  -9   6        2.63       18.14     18.53 o
   6  -9   6      204.46      261.88     33.47 o
   7  -9   6      308.60      307.79     22.00 o
   8  -9   6       32.19       66.06     19.43 o
   9  -9   6       15.66       47.22     27.96 o
  -9  -8   6        4.51        3.23     15.01 o
  -8  -8   6       14.74        8.93     16.23 o
  -7  -8   6       52.04       52.43     16.72 o
  -6  -8   6      218.03      274.31     19.29 o
  -5  -8   6      978.23     1008.96     67.23 o
  -4  -8   6      661.06      574.48     11.58 o
  -3  -8   6      227.13      209.12      7.83 o
  -2  -8   6       17.05       10.96      4.68 o
  -1  -8   6        2.58        4.51      5.35 o
   0  -8   6     1935.16     1962.82     24.64 o
   1  -8   6     1428.71     1484.94     23.22 o
   2  -8   6      161.59      164.76     12.23 o
   3  -8   6      233.31      233.11     25.69 o
   4  -8   6       99.10      115.03     20.71 o
   5  -8   6     1098.70     1144.69     43.83 o
   6  -8   6      480.69      479.21     26.59 o
   7  -8   6        3.78       10.16     15.19 o
   8  -8   6       92.88       70.68     19.75 o
   9  -8   6       24.84       20.24     17.48 o
 -10  -7   6        0.74        0.57     16.37 o
  -9  -7   6        2.87       -4.61     11.75 o
  -8  -7   6        5.88       11.94     13.25 o
  -7  -7   6       54.34       46.06     10.55 o
  -6  -7   6      143.52      148.11      9.71 o
  -5  -7   6      285.36      276.34     16.93 o
  -4  -7   6      285.67      245.56     11.74 o
  -3  -7   6      704.68      701.98     35.55 o
  -2  -7   6      362.42      361.21      9.40 o
  -1  -7   6      346.56      367.39      7.75 o
   0  -7   6      556.95      542.53     13.19 o
   1  -7   6      149.04      144.38     11.79 o
   2  -7   6     1088.51     1127.42     23.11 o
   3  -7   6      431.74      475.79     18.06 o
   4  -7   6       12.54        7.26     13.29 o
   5  -7   6       21.87       22.66     15.39 o
   6  -7   6      222.79      225.68     20.09 o
   7  -7   6       43.38       17.74     15.48 o
   8  -7   6        9.12       -2.41     17.55 o
   9  -7   6       23.53       16.14     17.51 o
  10  -7   6        8.46       -3.03     17.79 o
 -10  -6   6       12.60       19.98     14.14 o
  -9  -6   6       13.47       16.67     11.34 o
  -8  -6   6       13.44       17.86     12.77 o
  -7  -6   6       57.59       74.40     10.01 o
  -6  -6   6        8.54        7.82      7.03 o
  -5  -6   6      307.96      284.68     16.81 o
  -4  -6   6      285.76      294.28      5.98 o
  -3  -6   6      252.07      286.34     10.13 o
  -2  -6   6      238.06      215.85      6.35 o
  -1  -6   6        4.65       -0.03      3.52 o
   0  -6   6      973.91     1020.82     15.33 o
   1  -6   6     1610.82     1698.76     18.26 o
   2  -6   6       15.68       22.61      5.81 o
   3  -6   6       10.68        2.02     10.15 o
   4  -6   6       16.63       12.97     12.17 o
   5  -6   6       27.11       24.29     14.81 o
   6  -6   6      161.57      179.89     18.11 o
   7  -6   6       28.85       22.92     16.97 o
   8  -6   6        8.86      -16.01     16.01 o
   9  -6   6        4.58        6.96     17.71 o
  10  -6   6      128.66      173.14     23.74 o
 -10  -5   6        1.04       18.86     15.98 o
  -9  -5   6       48.45       59.64     11.88 o
  -8  -5   6      287.10      350.07     14.95 o
  -7  -5   6       14.29       12.33     10.66 o
  -6  -5   6      108.41      120.88      8.18 o
  -5  -5   6       51.44       46.31      5.50 o
  -4  -5   6      287.97      270.85      6.87 o
  -3  -5   6     1988.71     1872.40     40.40 o
  -2  -5   6      291.51      354.34     10.78 o
  -1  -5   6       32.30       34.38      3.22 o
   0  -5   6      122.18      108.90      8.66 o
   1  -5   6      659.54      653.46     10.70 o
   2  -5   6     1950.91     1869.69     19.48 o
   3  -5   6      297.75      315.69     13.73 o
   4  -5   6        0.38       -2.05     10.20 o
   5  -5   6       12.47       20.87     13.56 o
   6  -5   6       15.96       11.79     15.76 o
   7  -5   6      291.61      323.93     33.22 o
   8  -5   6       98.75       65.56     16.16 o
   9  -5   6       10.28      -15.79     17.16 o
  10  -5   6        5.39        8.39     18.72 o
  11  -5   6       31.54       59.12     20.79 o
 -11  -4   6        7.81       13.78     14.07 o
 -10  -4   6       21.80       24.26     13.66 o
  -9  -4   6       49.70       58.39     11.95 o
  -8  -4   6        2.00       15.18     11.02 o
  -7  -4   6      125.86      133.98      9.02 o
  -6  -4   6      174.93      213.99      8.71 o
  -5  -4   6      839.84      772.56     22.83 o
  -4  -4   6      618.25      611.92     16.08 o
  -3  -4   6        2.32        4.63      2.92 o
  -2  -4   6      186.53      178.86      7.78 o
  -1  -4   6      633.12      691.97      8.73 o
   0  -4   6      420.88      474.79     11.24 o
   1  -4   6     3759.01     3749.99     23.75 o
   2  -4   6      520.72      639.77     14.63 o
   3  -4   6      306.07      296.39     14.28 o
   4  -4   6       10.16        6.45      4.26 o
   5  -4   6      663.32      546.25     26.96 o
   6  -4   6     1443.74     1529.98     28.78 o
   7  -4   6       42.73       74.41     17.70 o
   8  -4   6      353.78      380.62     21.55 o
   9  -4   6      153.56      172.55     27.36 o
  10  -4   6       97.03      107.09     21.05 o
  11  -4   6       41.70       58.18     28.16 o
 -11  -3   6       18.38        9.08     13.67 o
 -10  -3   6        3.06        0.91     13.95 o
  -9  -3   6        0.32       -7.16     10.84 o
  -8  -3   6      177.79      177.18     12.52 o
  -7  -3   6      381.74      404.74     17.41 o
  -6  -3   6      672.18      670.66     25.85 o
  -5  -3   6        4.52        3.66      5.50 o
  -4  -3   6      184.52      197.80      5.59 o
  -3  -3   6     3098.42     2866.88     36.99 o
  -2  -3   6     1032.45      998.73     13.85 o
  -1  -3   6     1344.80     1397.40     10.33 o
   0  -3   6        3.28       -3.11      3.11 o
   1  -3   6     4809.82     4681.23     72.48 o
   2  -3   6    10596.53    11165.76     47.12 o
   3  -3   6     2178.39     2186.92     20.20 o
   4  -3   6      202.04      194.73      7.43 o
   5  -3   6       27.50       20.42     11.95 o
   6  -3   6     1099.10     1143.11     25.19 o
   7  -3   6     1873.85     1948.13     33.81 o
   8  -3   6      180.06      178.28     17.79 o
   9  -3   6      138.64      143.40     34.44 o
  10  -3   6      149.89      135.99     19.84 o
  11  -3   6       67.81       56.94     31.50 o
 -11  -2   6        1.98       -4.73     14.07 o
 -10  -2   6        8.12       12.86      9.84 o
  -9  -2   6       39.29       25.92     10.81 o
  -8  -2   6        0.48      -15.20     15.20 o
  -7  -2   6       29.90       15.07      8.04 o
  -6  -2   6      136.31      113.52      5.14 o
  -5  -2   6     1150.88     1218.48     13.42 o
  -4  -2   6     3227.11     3080.52     20.47 o
  -3  -2   6     1118.62     1133.97      9.53 o
  -2  -2   6      228.66      231.83      7.86 o
  -1  -2   6       80.68       47.54      6.26 o
   0  -2   6     5302.60     5448.88     73.11 o
   1  -2   6     1385.31     1238.92     14.74 o
   2  -2   6      249.15      287.17      5.54 o
   3  -2   6     7761.69     8112.29     43.97 o
   4  -2   6     2381.99     2419.91     25.28 o
   5  -2   6      626.84      646.33     15.15 o
   6  -2   6      146.02      183.67     14.92 o
   7  -2   6        0.39       28.08     44.13 o
   8  -2   6      215.38      219.19     19.98 o
   9  -2   6      128.41       85.95     16.07 o
  10  -2   6       32.18       42.77     24.12 o
  11  -2   6        0.65        0.43     14.45 o
 -11  -1   6        7.18       -5.65     13.78 o
 -10  -1   6       62.41       56.75     10.94 o
  -9  -1   6        7.66       -2.61     10.36 o
  -8  -1   6       67.77       52.60     10.10 o
  -7  -1   6        1.82       -7.66      7.66 o
  -6  -1   6      260.12      234.53      8.76 o
  -5  -1   6      291.39      303.89      6.32 o
  -4  -1   6        6.23       10.97      3.20 o
  -3  -1   6     4502.27     4883.96     24.15 o
  -2  -1   6     9956.69     9749.95    108.39 o
  -1  -1   6     5758.94     6345.75     22.42 o
   0  -1   6        6.60        4.45      1.78 o
   1  -1   6      331.87      384.37      4.59 o
   2  -1   6     3512.68     3550.96     26.73 o
   3  -1   6     1167.14      957.79     22.78 o
   4  -1   6       34.84       51.78      9.19 o
   5  -1   6      593.56      583.89     14.04 o
   6  -1   6      192.66      170.54     12.36 o
   7  -1   6      541.23      584.65     18.44 o
   8  -1   6      457.62      493.11     19.20 o
   9  -1   6        0.82       -7.48     14.98 o
  10  -1   6        9.10       10.91     13.20 o
  11  -1   6       16.57        9.11     17.24 o
 -11   0   6       49.69       29.41     13.07 o
 -10   0   6       41.75       32.40     10.68 o
  -9   0   6      118.31      120.64     11.77 o
  -8   0   6       32.38       10.97      9.94 o
  -7   0   6      197.32      180.22      9.39 o
  -6   0   6      838.56      790.63     11.95 o
  -5   0   6       45.57       52.41      4.20 o
  -4   0   6      558.25      613.14      6.26 o
  -3   0   6       67.68       80.95      3.00 o
  -2   0   6     4224.84     4386.06     22.31 o
  -1   0   6     3524.80     3824.07     53.40 o
   0   0   6     2719.32     2768.14     30.56 o
   1   0   6       83.39       92.26      2.88 o
   2   0   6       58.63       68.36      3.48 o
   3   0   6     2718.64     2786.38     24.50 o
   4   0   6      672.58      721.71     17.52 o
   5   0   6       71.17       69.79      9.05 o
   6   0   6       25.76       13.10      9.54 o
   7   0   6        1.57      -12.35     12.35 o
   8   0   6      264.66      260.58     16.11 o
   9   0   6        0.68      -11.97     11.97 o
  10   0   6        0.96      -16.02     16.02 o
  11   0   6       25.82       19.36     18.43 o
 -11   1   6       15.99       -0.21     11.61 o
 -10   1   6       30.76       29.95     10.37 o
  -9   1   6      106.38      114.59     11.02 o
  -8   1   6      528.16      537.43     15.41 o
  -7   1   6        6.27       -0.90      7.82 o
  -6   1   6       59.26       50.02      7.00 o
  -5   1   6      676.16      689.33      8.22 o
  -4   1   6      221.46      236.44      7.48 o
  -3   1   6     2152.49     2407.26     26.40 o
  -2   1   6       32.29       21.08      3.59 o
  -1   1   6      106.07      130.87      3.96 o
   0   1   6     1351.34     1276.29     13.99 o
   1   1   6        8.11       16.54      2.12 o
   2   1   6      124.87      117.40      3.57 o
   3   1   6       10.68       23.58      3.94 o
   4   1   6       60.66       41.85      9.89 o
   5   1   6       15.38       11.98      9.39 o
   6   1   6      627.49      659.84     15.62 o
   7   1   6      116.40      111.34     10.81 o
   8   1   6       97.53       93.13     13.48 o
   9   1   6       39.75       11.28     13.69 o
  10   1   6       32.40       10.96     14.27 o
  11   1   6       29.62       27.55     17.72 o
 -11   2   6       41.93       47.05     16.96 o
 -10   2   6       78.06       74.07     11.21 o
  -9   2   6       94.07      116.40     10.79 o
  -8   2   6        7.66       20.57      9.54 o
  -7   2   6      510.81      483.55     16.44 o
  -6   2   6     1340.60     1388.55     29.08 o
  -5   2   6     1420.29     1346.33     12.27 o
  -4   2   6      282.03      328.14      5.76 o
  -3   2   6      559.21      551.44      6.76 o
  -2   2   6     1690.81     1609.23      7.40 o
  -1   2   6     5090.39     5231.73     41.10 o
   0   2   6      693.38      688.18      8.01 o
   1   2   6      398.07      430.44      5.04 o
   2   2   6      381.42      389.90      5.51 o
   3   2   6     1419.87     1406.48     21.15 o
   4   2   6     1474.56     1275.41     65.09 o
   5   2   6     1772.85     1621.01     46.40 o
   6   2   6       32.16       37.49      9.59 o
   7   2   6       33.35       33.73      5.29 o
   8   2   6      372.53      335.05     23.41 o
   9   2   6       70.91       51.91     15.01 o
  10   2   6       14.62       -9.53     12.32 o
  11   2   6        0.80       -4.85     13.86 o
 -11   3   6        1.14       11.16     16.15 o
 -10   3   6        9.82        9.88      9.32 o
  -9   3   6      192.03      209.92     10.24 o
  -8   3   6      444.24      520.67     13.18 o
  -7   3   6      506.35      453.57     22.61 o
  -6   3   6       53.43       44.56      7.88 o
  -5   3   6      408.56      411.89     13.49 o
  -4   3   6     1706.65     1633.19     28.42 o
  -3   3   6     2153.77     2126.07     20.15 o
  -2   3   6      277.15      323.69      6.18 o
  -1   3   6      460.14      436.93      4.46 o
   0   3   6       45.15       65.90      2.66 o
   1   3   6      733.57      670.43      6.64 o
   2   3   6     2226.85     2324.08     14.28 o
   3   3   6     3675.62     3618.39     26.98 o
   4   3   6     1788.33     2065.40     23.51 o
   5   3   6      452.14      421.79     14.67 o
   6   3   6     1343.78     1449.60     23.91 o
   7   3   6     1457.63     1388.05     25.71 o
   8   3   6      452.35      542.94     35.49 o
   9   3   6       38.52       53.53     16.85 o
  10   3   6       75.29       80.71     10.44 o
  11   3   6        9.04       11.92     10.57 o
 -11   4   6       33.35       61.68     14.91 o
 -10   4   6      121.76      113.21      9.33 o
  -9   4   6       36.22       42.32     10.64 o
  -8   4   6       13.29        3.60     10.01 o
  -7   4   6        0.51        1.67     11.65 o
  -6   4   6     1064.63     1028.27     21.76 o
  -5   4   6      686.73      607.43     12.51 o
  -4   4   6     2475.37     2464.70     23.40 o
  -3   4   6     1680.08     1794.68     28.53 o
  -2   4   6     3193.91     3325.81     17.26 o
  -1   4   6    14725.61    15623.57    134.67 o
   0   4   6     3293.65     3349.68     20.63 o
   1   4   6     1166.20     1192.70     15.24 o
   2   4   6      906.96      919.95      8.05 o
   3   4   6     3869.54     4016.89     30.21 o
   4   4   6    10067.54    10106.42     46.45 o
   5   4   6      248.73      254.77     30.58 o
   6   4   6       76.53       81.32     10.58 o
   7   4   6      438.47      342.39     26.19 o
   8   4   6     1646.76     1689.90     24.33 o
   9   4   6      478.54      526.66     23.00 o
  10   4   6        9.84       19.30     10.05 o
  11   4   6        6.11        3.02      9.76 o
 -11   5   6        0.04       -3.09     13.36 o
 -10   5   6        5.62       -3.50     22.53 o
  -9   5   6       33.07       34.37     12.29 o
  -8   5   6      341.66      332.68     16.67 o
  -7   5   6      132.99      132.65     13.00 o
  -6   5   6      239.01      203.62     13.78 o
  -5   5   6      191.79      186.87     11.87 o
  -4   5   6      764.77      928.89     16.15 o
  -3   5   6     2833.13     2661.61     22.65 o
  -2   5   6     4124.78     4481.34     23.38 o
  -1   5   6       20.14       25.11      4.43 o
   0   5   6     3502.62     3658.02     23.05 o
   1   5   6     2167.75     2162.39     14.57 o
   2   5   6     4369.92     4405.54     25.31 o
   3   5   6      417.88      418.49     12.25 o
   4   5   6      331.45      311.75      8.67 o
   5   5   6     1725.25     1721.75     15.98 o
   6   5   6      425.07      393.58      9.42 o
   7   5   6       64.38       77.38      8.62 o
   8   5   6      193.98      214.11     12.85 o
   9   5   6        5.51       11.56      9.97 o
  10   5   6       10.13       13.12     10.23 o
  11   5   6       11.47       -4.51     10.84 o
 -11   6   6        1.07        5.42     21.41 o
 -10   6   6       21.03        5.63     20.63 o
  -9   6   6       12.60       17.58     11.31 o
  -8   6   6       36.85       65.89     12.28 o
  -7   6   6       87.15       94.55     19.39 o
  -6   6   6      344.97      330.05     16.86 o
  -5   6   6     1132.07     1267.14     21.88 o
  -4   6   6       53.90       39.78      9.01 o
  -3   6   6      315.52      322.31      7.52 o
  -2   6   6      332.55      397.15     11.54 o
  -1   6   6      358.48      328.81      6.58 o
   0   6   6     2349.20     2669.15     18.49 o
   1   6   6      123.32      111.82      4.47 o
   2   6   6      671.61      683.09      6.50 o
   3   6   6     1456.99     1622.19     14.97 o
   4   6   6     1153.43     1076.42     11.83 o
   5   6   6      777.56      857.33     14.13 o
   6   6   6        2.48        2.22      6.11 o
   7   6   6        4.97        2.50      7.01 o
   8   6   6       51.10       56.29      8.72 o
   9   6   6      126.69      110.01     14.51 o
  10   6   6       36.79       29.27     10.24 o
  11   6   6       12.01       -5.76     11.18 o
 -10   7   6       34.60       39.67     22.73 o
  -9   7   6       94.45       85.73     22.48 o
  -8   7   6      485.72      491.43     27.76 o
  -7   7   6      511.91      563.94     27.36 o
  -6   7   6      321.84      318.93     21.73 o
  -5   7   6     1831.78     1851.84     35.36 o
  -4   7   6     2330.19     2400.72     67.16 o
  -3   7   6      729.43      747.06     15.90 o
  -2   7   6       41.19       36.59      6.89 o
  -1   7   6      310.67      251.78      7.84 o
   0   7   6     6065.60     6382.75     73.44 o
   1   7   6     1763.44     1597.93     13.25 o
   2   7   6      429.66      528.49     13.69 o
   3   7   6       50.59       63.12      4.52 o
   4   7   6      981.87      857.60     14.99 o
   5   7   6      671.39      745.03     21.26 o
   6   7   6        6.60       -2.66      6.51 o
   7   7   6       73.32       69.83      8.63 o
   8   7   6       28.21       11.59      8.32 o
   9   7   6        6.37       -2.27      9.30 o
  10   7   6        5.20       -0.03     10.80 o
  11   7   6        0.34       -0.67     16.77 o
 -10   8   6       53.24       69.53     23.18 o
  -9   8   6        1.95       13.76     19.59 o
  -8   8   6      100.71       75.66     22.38 o
  -7   8   6      237.23      235.65     24.67 o
  -6   8   6      983.22      900.57     31.00 o
  -5   8   6        1.80       15.53     13.35 o
  -4   8   6     1603.61     1505.27     40.12 o
  -3   8   6      413.42      428.23     14.39 o
  -2   8   6     1160.62     1303.81     25.17 o
  -1   8   6      656.21      551.49     13.54 o
   0   8   6      577.08      642.61     11.98 o
   1   8   6       76.64       90.95      5.92 o
   2   8   6       89.08       99.26      4.00 o
   3   8   6      120.90       84.78      6.72 o
   4   8   6      113.71      127.82      4.23 o
   5   8   6       54.90       31.41      4.61 o
   6   8   6      173.26      187.98      8.92 o
   7   8   6       69.44       47.47      7.93 o
   8   8   6       51.43       32.65      8.39 o
   9   8   6       85.57      102.97     13.47 o
  10   8   6       20.93       44.84     21.76 o
  11   8   6        0.15       19.59     20.82 o
 -10   9   6       62.73      105.11     26.32 o
  -9   9   6      132.55      126.00     22.73 o
  -8   9   6      195.82      206.84     25.02 o
  -7   9   6      492.45      535.88     30.00 o
  -6   9   6       16.13      -19.54     20.98 o
  -5   9   6      168.63      138.01     19.44 o
  -4   9   6     1546.67     1525.22    134.54 o
  -3   9   6      974.03     1048.01     51.66 o
  -2   9   6      278.05      251.58     12.98 o
  -1   9   6      810.98      831.50     16.99 o
   0   9   6     2020.88     2218.49     35.56 o
   1   9   6     2034.83     2048.11     15.71 o
   2   9   6      992.71      964.17     33.32 o
   3   9   6      257.01      232.00      5.56 o
   4   9   6      434.07      362.32      9.31 o
   5   9   6     1259.88     1191.82     36.91 o
   6   9   6      550.28      516.27     32.29 o
   7   9   6      513.69      515.33     22.16 o
   8   9   6        6.62       15.96     11.43 o
   9   9   6       51.56       89.44     21.56 o
  10   9   6       53.95      109.54     21.55 o
  -9  10   6        0.70        0.60     21.78 o
  -8  10   6      203.84      174.79     23.18 o
  -7  10   6      274.33      239.13     26.22 o
  -6  10   6      815.52      815.49     33.34 o
  -5  10   6      298.55      303.83     22.93 o
  -4  10   6        0.54      -12.76     15.55 o
  -3  10   6      636.04      552.50     37.23 o
  -2  10   6      359.52      394.53     16.13 o
  -1  10   6     3134.44     3325.48     27.38 o
   0  10   6      248.13      185.06      5.66 o
   1  10   6        8.34        4.51      5.58 o
   2  10   6      715.11      679.16     15.43 o
   3  10   6      712.66      653.67     17.71 o
   4  10   6      745.72      717.95     11.69 o
   5  10   6       18.25       27.62      7.64 o
   6  10   6       74.99      115.88     23.92 o
   7  10   6      200.37      207.51     15.04 o
   8  10   6      140.44      143.07     15.64 o
   9  10   6       39.93       62.63     20.77 o
  10  10   6        0.28       29.54     19.50 o
  -9  11   6        7.08       15.85     24.87 o
  -8  11   6        8.39        9.42     16.77 o
  -7  11   6       58.04       65.09     22.78 o
  -6  11   6      124.90      139.05     25.27 o
  -5  11   6      245.81      279.06     27.31 o
  -4  11   6       11.00       22.58     17.49 o
  -3  11   6      282.89      277.81     22.48 o
  -2  11   6     1114.43     1115.82     23.13 o
  -1  11   6      475.80      485.61     10.99 o
   0  11   6     2204.71     2099.57     64.93 o
   1  11   6     2925.58     3165.27     29.93 o
   2  11   6      915.98      815.27     16.88 o
   3  11   6      186.29      171.68      8.82 o
   4  11   6       56.82       48.17      6.83 o
   5  11   6      560.02      531.03     23.43 o
   6  11   6      239.72      256.97     35.91 o
   7  11   6      110.59      148.13     13.90 o
   8  11   6        4.04       12.65     13.65 o
   9  11   6       39.17       32.29     23.50 o
  10  11   6       29.93       51.47     23.17 o
  -8  12   6       21.36       29.61     13.19 o
  -7  12   6       93.56       78.91     14.64 o
  -6  12   6      225.16      205.37     21.03 o
  -5  12   6      512.00      447.96     22.05 o
  -4  12   6        0.27        5.64     11.46 o
  -3  12   6      264.91      306.44     13.09 o
  -2  12   6      338.15      332.01     12.63 o
  -1  12   6     1489.96     1445.48     21.58 o
   0  12   6      235.40      162.68     14.21 o
   1  12   6      552.40      513.84     13.95 o
   2  12   6     1246.36     1118.98     31.45 o
   3  12   6     1058.35     1131.37     21.84 o
   4  12   6      216.74      215.54     15.08 o
   5  12   6        5.82       13.16     13.14 o
   6  12   6       34.79       40.66     16.55 o
   7  12   6       24.65       22.27     12.76 o
   8  12   6        2.93        5.52     12.70 o
   9  12   6        1.64      -11.99     18.65 o
  -8  13   6        7.04        5.86     14.76 o
  -7  13   6        7.95       14.85     13.13 o
  -6  13   6       54.16       62.41     27.29 o
  -5  13   6      374.66      367.75     37.78 o
  -4  13   6      338.11      349.56     17.44 o
  -3  13   6       31.86       35.70     12.42 o
  -2  13   6      120.82      103.33     28.73 o
  -1  13   6       85.40      102.12     15.45 o
   0  13   6      453.41      448.30     17.20 o
   1  13   6      170.24      130.23      9.57 o
   2  13   6        0.13       -2.51     12.19 o
   3  13   6        5.70       -2.88     11.82 o
   4  13   6        1.44       -1.94     10.52 o
   5  13   6        7.77       10.76     11.80 o
   6  13   6       36.64       68.16     13.22 o
   7  13   6       11.32        6.62     13.48 o
   8  13   6        5.43       -6.06     19.07 o
   9  13   6        3.31       -3.94     25.74 o
  -7  14   6       88.46       81.22     15.35 o
  -6  14   6      158.14      138.60     35.14 o
  -5  14   6       83.76       86.44     25.92 o
  -4  14   6      107.67       82.72     14.19 o
  -3  14   6      912.25      999.20     41.37 o
  -2  14   6      746.72      879.28     38.08 o
  -1  14   6        8.07       11.26     22.78 o
   0  14   6        1.48       -9.27     15.36 o
   1  14   6      282.19      278.50     19.11 o
   2  14   6      607.50      657.15     19.93 o
   3  14   6      188.74      189.46     14.17 o
   4  14   6       40.25       36.77     12.88 o
   5  14   6        3.42       -5.48     12.63 o
   6  14   6       14.92        9.24     13.58 o
   7  14   6       20.34        9.37     18.40 o
   8  14   6        3.07        1.72     19.72 o
  -6  15   6      106.58       92.50     28.16 o
  -5  15   6      219.14      201.65     30.70 o
  -4  15   6      331.10      293.46     30.90 o
  -3  15   6        4.92      -28.36     28.36 o
  -2  15   6      115.79      128.29     26.17 o
  -1  15   6      298.22      291.82     19.48 o
   0  15   6       89.99       87.24     17.76 o
   1  15   6       12.79        7.38     13.31 o
   2  15   6       32.01       43.44     16.14 o
   3  15   6       26.85       49.97     14.14 o
   4  15   6        7.07        0.67     13.76 o
   5  15   6       31.87       35.76     12.74 o
   6  15   6       14.79        6.53     12.44 o
   7  15   6        0.04       15.23     18.74 o
  -5  16   6       31.25       36.48     27.01 o
  -4  16   6        0.79      -26.47     26.47 o
  -3  16   6      205.37      175.64     31.40 o
  -2  16   6      233.85      236.49     31.30 o
  -1  16   6      328.60      328.60     23.77 o
   0  16   6      116.11      135.69     19.04 o
   1  16   6        1.13       -0.50     14.11 o
   2  16   6      143.41      158.15     20.98 o
   3  16   6      323.72      317.88     23.90 o
   4  16   6       69.07      101.53     16.40 o
   5  16   6       21.73       27.73     13.80 o
   6  16   6        0.90      -27.94     27.94 o
  -4  17   6      122.21      120.76     30.35 o
  -3  17   6       74.45       30.85     24.27 o
  -2  17   6        7.38      -28.31     28.31 o
  -1  17   6       81.35       88.95     21.13 o
   0  17   6      168.15      168.29     22.57 o
   1  17   6      229.55      243.13     22.52 o
   2  17   6       27.34       41.72     16.41 o
   3  17   6       26.58       35.98     20.98 o
   4  17   6      152.45      181.99     22.33 o
   5  17   6       53.19       53.33     18.78 o
  -2  18   6       42.14       22.62     21.97 o
  -1  18   6       39.29       41.50     18.69 o
   0  18   6       48.26       41.18     18.60 o
   1  18   6       12.65       20.99     22.18 o
   2  18   6       20.10       14.10     16.86 o
   3  18   6       67.82       71.42     22.03 o
  -3 -15   7       23.62       13.06     13.39 o
  -2 -15   7       31.27       26.91     24.57 o
  -1 -15   7       20.59       50.09     29.16 o
   0 -15   7      134.60      158.99     30.45 o
   1 -15   7       49.85       72.47     29.36 o
   2 -15   7        6.16       15.65     26.86 o
  -4 -14   7        0.28       -4.92     15.10 o
  -3 -14   7       17.60        9.67     14.18 o
  -2 -14   7       93.18       98.29     16.35 o
  -1 -14   7       59.08       96.14     25.37 o
   0 -14   7       35.25       47.90     26.86 o
   1 -14   7        4.74        3.44     17.17 o
   2 -14   7       68.55       75.41     19.23 o
   3 -14   7       53.45       35.66     18.61 o
   4 -14   7       92.15      130.12     22.05 o
  -6 -13   7        0.00       16.57     19.24 o
  -5 -13   7       23.29       25.46     15.79 o
  -4 -13   7        9.77        9.39     13.72 o
  -3 -13   7        0.17      -14.66     14.66 o
  -2 -13   7       30.01       30.26     14.06 o
  -1 -13   7        3.24        8.68     13.73 o
   0 -13   7       78.56       98.56     15.54 o
   1 -13   7       50.48       52.36     14.86 o
   2 -13   7       14.34        9.49     15.35 o
   3 -13   7       12.24        6.55     15.77 o
   4 -13   7        1.72        6.68     17.02 o
   5 -13   7        9.81      -20.38     20.38 o
   6 -13   7       43.18       37.59     20.55 o
  -7 -12   7        1.76       -2.16     17.26 o
  -6 -12   7       13.88       14.58     14.21 o
  -5 -12   7        9.22        4.75     15.60 o
  -4 -12   7        8.31        9.24     13.41 o
  -3 -12   7       24.92       13.87     13.13 o
  -2 -12   7       15.98        4.69     12.95 o
  -1 -12   7       50.60       47.70     10.64 o
   0 -12   7       36.33       37.41     10.40 o
   1 -12   7       31.30       30.61     14.08 o
   2 -12   7       11.37       -2.36     13.95 o
   3 -12   7       51.76       33.67     15.84 o
   4 -12   7      219.39      261.25     47.15 o
   5 -12   7      115.60      100.40     19.92 o
   6 -12   7        0.04       -4.31     17.25 o
   7 -12   7        6.62       -3.97     21.23 o
  -7 -11   7        0.49      -11.90     16.52 o
  -6 -11   7        3.16       -9.52     23.97 o
  -5 -11   7       20.76       10.32     20.98 o
  -4 -11   7       38.22       33.77     16.05 o
  -3 -11   7        1.05        0.56     13.43 o
  -2 -11   7        4.52      -17.54     17.54 o
  -1 -11   7        5.87        0.79     10.26 o
   0 -11   7      196.41      199.93     10.63 o
   1 -11   7      188.93      207.74     12.15 o
   2 -11   7       43.83       35.60     14.75 o
   3 -11   7       14.36       22.12     15.98 o
   4 -11   7       44.52       50.83     16.14 o
   5 -11   7      171.99      192.88     19.60 o
   6 -11   7      126.54      118.17     20.63 o
   7 -11   7       14.28       11.15     19.81 o
  -8 -10   7        9.68        3.74     27.71 o
  -7 -10   7        4.12      -16.10     16.10 o
  -6 -10   7       10.29        4.09     23.82 o
  -5 -10   7       28.61       31.35     24.72 o
  -4 -10   7        2.47       -2.43     16.47 o
  -3 -10   7        1.09      -16.90     25.67 o
  -2 -10   7       96.94       87.04     14.64 o
  -1 -10   7       96.82       76.42      6.82 o
   0 -10   7       76.08       72.22      7.16 o
   1 -10   7        9.71       18.04     10.31 o
   2 -10   7      343.79      343.19     20.01 o
   3 -10   7      575.32      523.34     22.65 o
   4 -10   7       43.83       64.25     27.99 o
   5 -10   7       20.62       30.40     17.59 o
   6 -10   7       76.75      102.67     18.66 o
   7 -10   7      148.03      143.48     20.99 o
   8 -10   7       30.05       47.21     39.32 o
  -9  -9   7        8.07       15.29     16.62 o
  -8  -9   7       47.52       14.47     16.96 o
  -7  -9   7       34.83       20.36     16.80 o
  -6  -9   7       13.55        3.49     22.88 o
  -5  -9   7      321.46      311.60     28.06 o
  -4  -9   7      198.20      195.57     20.04 o
  -3  -9   7      139.80      142.69     12.24 o
  -2  -9   7        1.83       -2.85      5.76 o
  -1  -9   7      313.38      277.98      8.30 o
   0  -9   7     2079.43     2120.83     34.16 o
   1  -9   7     1541.10     1623.88     30.84 o
   2  -9   7       42.24       35.63      8.72 o
   3  -9   7      120.67      144.33     17.81 o
   4  -9   7      316.96      305.66     34.51 o
   5  -9   7      493.86      465.08     25.22 o
   6  -9   7      165.56      164.70     21.26 o
   7  -9   7        8.87       23.32     17.14 o
   8  -9   7       92.67       94.76     48.02 o
   9  -9   7       53.21       62.17     20.36 o
  -9  -8   7        0.16        5.15     16.58 o
  -8  -8   7       49.41       67.50     15.59 o
  -7  -8   7       35.08       66.59     14.92 o
  -6  -8   7      127.67      151.57     14.69 o
  -5  -8   7      162.97      148.97     18.61 o
  -4  -8   7      206.14      202.04     12.16 o
  -3  -8   7      380.91      412.81     13.48 o
  -2  -8   7      177.21      199.47      8.33 o
  -1  -8   7      348.32      344.14      8.05 o
   0  -8   7      125.69      127.65      9.39 o
   1  -8   7      801.13      785.29     23.67 o
   2  -8   7     1883.52     1855.93     49.59 o
   3  -8   7      490.80      479.00     41.14 o
   4  -8   7      193.75      238.92     28.26 o
   5  -8   7        6.98       26.90     17.16 o
   6  -8   7       94.74       97.77     19.19 o
   7  -8   7      110.08      120.23     18.25 o
   8  -8   7       36.26       41.62     20.22 o
   9  -8   7        0.18       26.53     21.47 o
  -9  -7   7        5.63       -7.80     16.29 o
  -8  -7   7       13.52        9.71     12.56 o
  -7  -7   7        9.69        4.99     12.06 o
  -6  -7   7       21.70       35.06     12.58 o
  -5  -7   7       85.59       95.36     10.81 o
  -4  -7   7      487.38      421.38     12.64 o
  -3  -7   7      131.33      101.39      5.59 o
  -2  -7   7        0.16       -2.07      3.49 o
  -1  -7   7      140.13      139.87      5.39 o
   0  -7   7      374.09      336.64      9.90 o
   1  -7   7      960.79      939.15     16.25 o
   2  -7   7      190.32      177.06     10.96 o
   3  -7   7       82.67       66.41     15.20 o
   4  -7   7      144.38      168.43     17.71 o
   5  -7   7      427.54      425.54     21.06 o
   6  -7   7      636.32      641.08     28.43 o
   7  -7   7        7.17       10.81     16.34 o
   8  -7   7        3.38       -5.47     17.78 o
   9  -7   7       55.20       60.61     22.34 o
  10  -7   7        2.41        2.71     21.18 o
 -10  -6   7        2.79        4.09     14.03 o
  -9  -6   7        0.98        1.63     15.18 o
  -8  -6   7       35.58       43.65     12.04 o
  -7  -6   7        3.82        0.64      8.44 o
  -6  -6   7        2.95       -6.51      6.51 o
  -5  -6   7        4.83        3.64      6.34 o
  -4  -6   7       68.51       67.94      5.94 o
  -3  -6   7     1096.89     1164.38     21.79 o
  -2  -6   7       79.78       79.72      8.62 o
  -1  -6   7        2.66        0.26      3.05 o
   0  -6   7       19.59       21.09      4.41 o
   1  -6   7      208.02      181.30     12.81 o
   2  -6   7      446.40      447.13     16.27 o
   3  -6   7       83.24      100.98     12.56 o
   4  -6   7       41.11       35.65     12.75 o
   5  -6   7      200.49      173.55     23.08 o
   6  -6   7        0.42       17.05     16.58 o
   7  -6   7      174.11      157.10     20.06 o
   8  -6   7       20.71        6.29     17.38 o
   9  -6   7       91.15       76.96     20.41 o
  10  -6   7       31.65       57.00     24.03 o
 -10  -5   7       15.03       24.95     14.59 o
  -9  -5   7       30.50       22.09     13.70 o
  -8  -5   7       21.67       34.52     11.65 o
  -7  -5   7       53.32       51.67     10.95 o
  -6  -5   7       83.46       98.05      8.68 o
  -5  -5   7       13.35       14.33      6.94 o
  -4  -5   7       49.16       35.21      4.11 o
  -3  -5   7      112.33       88.28      8.40 o
  -2  -5   7      593.72      586.09     16.15 o
  -1  -5   7       44.68       26.97      5.63 o
   0  -5   7       28.88       25.26      4.50 o
   1  -5   7      758.46      926.63     14.53 o
   2  -5   7      285.20      293.23     10.43 o
   3  -5   7       13.01        6.28     10.10 o
   4  -5   7       56.78       67.81     13.33 o
   5  -5   7     1371.76     1428.95     43.29 o
   6  -5   7      738.08      714.96     47.35 o
   7  -5   7       50.59       53.54     20.58 o
   8  -5   7       32.44       35.73     17.95 o
   9  -5   7       54.70       34.77     18.64 o
  10  -5   7      116.68      123.76     21.57 o
 -10  -4   7        3.75        6.02     14.11 o
  -9  -4   7       19.95       25.20     14.03 o
  -8  -4   7      278.22      298.05     13.88 o
  -7  -4   7      179.64      167.96     10.75 o
  -6  -4   7       18.31        8.52      7.19 o
  -5  -4   7       23.90       15.60      5.21 o
  -4  -4   7      245.61      251.77      8.75 o
  -3  -4   7     1857.35     1881.45     21.50 o
  -2  -4   7     1068.20     1030.09     15.62 o
  -1  -4   7        8.87        9.31      4.59 o
   0  -4   7       72.76       63.18      3.64 o
   1  -4   7      125.27      143.71      6.30 o
   2  -4   7     2981.17     3081.23     42.51 o
   3  -4   7     1310.50     1450.76     40.37 o
   4  -4   7      184.46      205.20      7.86 o
   5  -4   7      115.24      100.79     11.27 o
   6  -4   7      506.91      591.95     21.52 o
   7  -4   7      303.94      302.99     21.63 o
   8  -4   7       72.98       85.01     17.30 o
   9  -4   7       42.78       44.61     17.17 o
  10  -4   7       12.81       23.59     20.10 o
  11  -4   7       52.36       74.50     21.25 o
 -11  -3   7        3.42        3.94     15.39 o
 -10  -3   7       16.07       20.16     13.59 o
  -9  -3   7        5.37        0.14     10.88 o
  -8  -3   7        0.02        1.20     10.69 o
  -7  -3   7       11.61       20.24      8.40 o
  -6  -3   7      403.45      449.49     19.62 o
  -5  -3   7      613.40      552.00      8.40 o
  -4  -3   7       48.53       43.83      4.43 o
  -3  -3   7      388.75      343.95      7.82 o
  -2  -3   7      148.42      163.35     11.57 o
  -1  -3   7     3711.74     3840.70     26.87 o
   0  -3   7     2473.99     2736.92     17.87 o
   1  -3   7      444.43      409.80      6.49 o
   2  -3   7      464.22      510.40     13.24 o
   3  -3   7     2183.20     2216.53     27.65 o
   4  -3   7     1814.75     1743.90     20.74 o
   5  -3   7      538.28      573.03     18.75 o
   6  -3   7      353.13      351.74     18.82 o
   7  -3   7        8.34        5.10     17.35 o
   8  -3   7      128.35      125.71     18.52 o
   9  -3   7      168.63      198.25     18.17 o
  10  -3   7        0.30       31.12     19.13 o
  11  -3   7        0.01       17.45     20.98 o
 -11  -2   7       32.80       43.52     14.42 o
 -10  -2   7       53.61       44.12     15.32 o
  -9  -2   7        9.32        4.35     10.88 o
  -8  -2   7        7.30       -0.02     10.21 o
  -7  -2   7      846.90      812.45     24.73 o
  -6  -2   7      582.84      484.88     12.17 o
  -5  -2   7      126.45      151.31      7.64 o
  -4  -2   7      700.33      796.29     16.85 o
  -3  -2   7     8565.92     8604.30     65.17 o
  -2  -2   7     6586.44     6935.34     30.17 o
  -1  -2   7      346.08      340.27      9.26 o
   0  -2   7        4.44        1.36      2.39 o
   1  -2   7     3834.91     4004.55     45.72 o
   2  -2   7     4071.74     4337.73     22.39 o
   3  -2   7     5305.45     5339.96     37.69 o
   4  -2   7        8.01       19.66      9.52 o
   5  -2   7      738.81      722.35     26.34 o
   6  -2   7     2350.75     2188.77     44.08 o
   7  -2   7      905.23      962.41     38.55 o
   8  -2   7      233.15      228.38     18.49 o
   9  -2   7       94.32       93.93     15.95 o
  10  -2   7       79.19      128.26     19.16 o
  11  -2   7       73.88       89.71     17.51 o
 -11  -1   7        5.59        9.43     14.47 o
 -10  -1   7       16.29        3.58     13.44 o
  -9  -1   7      230.51      217.87     21.13 o
  -8  -1   7      107.65       91.94     10.60 o
  -7  -1   7        1.40       -7.76      9.54 o
  -6  -1   7      391.65      367.14     10.63 o
  -5  -1   7      773.42      718.37     18.96 o
  -4  -1   7      962.56     1012.31     11.04 o
  -3  -1   7      869.25      887.97     11.70 o
  -2  -1   7     2759.28     2701.82     31.55 o
  -1  -1   7    11810.08    12386.96     31.35 o
   0  -1   7      654.09      636.63      4.61 o
   1  -1   7     1538.54     1606.33     14.51 o
   2  -1   7        0.13       11.21      3.65 o
   3  -1   7       20.24       19.66      6.73 o
   4  -1   7     1028.40      923.39     15.78 o
   5  -1   7      276.87      322.58     12.64 o
   6  -1   7        6.83       22.66     10.64 o
   7  -1   7      397.24      403.49     16.96 o
   8  -1   7       10.84        4.14     14.44 o
   9  -1   7        8.66        7.53     15.60 o
  10  -1   7       33.63       43.62     15.32 o
  11  -1   7        0.24        2.29     16.99 o
 -11   0   7        0.34        4.33     15.56 o
 -10   0   7        1.21       -4.40     13.21 o
  -9   0   7        6.79        4.22     10.05 o
  -8   0   7       56.60       50.93     10.19 o
  -7   0   7      118.28       92.71      8.74 o
  -6   0   7       62.98       51.91      5.70 o
  -5   0   7       20.79       19.18      3.95 o
  -4   0   7       22.81       35.25      3.15 o
  -3   0   7      615.57      671.48     24.63 o
  -2   0   7      717.41      753.09     30.46 o
  -1   0   7      132.99      149.89      8.13 o
   0   0   7      127.37      135.87      2.70 o
   1   0   7      647.42      838.15     13.13 o
   2   0   7     3249.62     3575.00     23.34 o
   3   0   7     2378.84     2386.04     22.35 o
   4   0   7      188.53      177.06      7.22 o
   5   0   7       13.91        5.60      9.19 o
   6   0   7      119.36      121.51     11.34 o
   7   0   7      190.56      207.76     14.84 o
   8   0   7      363.80      346.97     17.67 o
   9   0   7      106.81       80.57     11.59 o
  10   0   7        0.13       -8.61     17.16 o
  11   0   7       60.39       60.89     16.46 o
 -11   1   7       27.13       11.54     14.66 o
 -10   1   7       38.64       43.25     13.04 o
  -9   1   7       13.94       14.12      9.08 o
  -8   1   7       12.82       25.48      9.20 o
  -7   1   7      823.59      786.97     13.28 o
  -6   1   7      820.83      780.83     11.91 o
  -5   1   7      599.37      649.90      9.68 o
  -4   1   7       34.76       28.70      2.98 o
  -3   1   7       93.54      118.74      3.91 o
  -2   1   7     1466.45     1455.07     10.57 o
  -1   1   7     4938.89     5688.04     29.01 o
   0   1   7     4003.01     4031.24     46.95 o
   1   1   7       52.53       46.32      2.47 o
   2   1   7       70.92       67.42      3.57 o
   3   1   7     1305.84     1357.62     28.11 o
   4   1   7      266.30      291.25      9.28 o
   5   1   7       23.17       25.97      8.57 o
   6   1   7        1.64       -2.61      9.78 o
   7   1   7       25.51        9.08     10.00 o
   8   1   7      211.00      183.16     15.79 o
   9   1   7      109.78      102.93     15.42 o
  10   1   7       62.52       59.17     13.31 o
  11   1   7       18.61       18.35     16.30 o
 -11   2   7        5.05       15.17     13.86 o
 -10   2   7      117.39      123.97     13.65 o
  -9   2   7      137.61      149.98     10.93 o
  -8   2   7       21.13       32.81      8.91 o
  -7   2   7       51.24       39.84      8.11 o
  -6   2   7      825.22      723.70     16.44 o
  -5   2   7      887.29      919.61      8.68 o
  -4   2   7      813.68      805.54      6.55 o
  -3   2   7        2.23        2.33      1.81 o
  -2   2   7     4577.41     4549.21     24.47 o
  -1   2   7      288.16      264.07      5.78 o
   0   2   7       30.83       23.29      2.32 o
   1   2   7      158.67      152.95      3.32 o
   2   2   7     1139.58     1141.73     10.66 o
   3   2   7      494.21      510.12      6.95 o
   4   2   7      164.23      156.66      4.89 o
   5   2   7       26.37       24.01      4.66 o
   6   2   7      169.64      151.66     11.55 o
   7   2   7      273.09      263.29     14.36 o
   8   2   7       46.95       26.23     19.05 o
   9   2   7        0.08      -13.53     13.53 o
  10   2   7       19.79        4.91     14.85 o
  11   2   7       98.70       94.82     16.19 o
 -11   3   7       22.58       20.02     12.55 o
 -10   3   7       19.66       22.50     12.62 o
  -9   3   7        2.78        2.18      8.48 o
  -8   3   7       83.62       72.79      7.74 o
  -7   3   7      200.62      193.95      9.86 o
  -6   3   7      910.65      790.06     25.28 o
  -5   3   7      465.58      436.54      8.33 o
  -4   3   7      192.05      230.89      6.77 o
  -3   3   7      107.49       87.46      3.44 o
  -2   3   7     2481.54     2504.12     16.12 o
  -1   3   7     3864.17     3885.52     33.25 o
   0   3   7     7019.68     7405.21     47.29 o
   1   3   7     1340.59     1503.21      9.88 o
   2   3   7      283.47      278.05      4.70 o
   3   3   7     7297.35     7242.80     50.98 o
   4   3   7     2882.98     2699.44     54.18 o
   5   3   7      829.06      754.52     18.29 o
   6   3   7        7.78        0.60      9.83 o
   7   3   7      831.04      749.70     21.40 o
   8   3   7      496.31      530.27     33.89 o
   9   3   7       95.97       77.82     14.71 o
  10   3   7       18.97       20.36     15.02 o
  11   3   7       22.28       18.25     10.34 o
 -11   4   7        0.88       12.15     18.04 o
 -10   4   7        4.23       10.52     11.30 o
  -9   4   7       94.14      101.36      9.18 o
  -8   4   7      111.89      140.60     19.10 o
  -7   4   7      791.32      769.23     17.44 o
  -6   4   7       27.02       14.83      8.28 o
  -5   4   7      585.16      563.02     14.17 o
  -4   4   7     1747.82     1772.84     25.57 o
  -3   4   7     2687.91     2452.42     19.79 o
  -2   4   7     5400.24     5722.82     20.50 o
  -1   4   7       40.80       49.94      3.42 o
   0   4   7     2955.22     2794.22     19.52 o
   1   4   7     4575.65     4608.21     19.62 o
   2   4   7     2022.78     2076.91     16.52 o
   3   4   7     2417.61     2341.14     25.66 o
   4   4   7      754.68      766.95     25.74 o
   5   4   7     2527.97     2465.94     36.58 o
   6   4   7      176.44      168.60     11.57 o
   7   4   7      131.03      124.31     12.52 o
   8   4   7        5.76       45.76     20.24 o
   9   4   7       43.15       67.09     10.58 o
  10   4   7       73.84       76.46     10.30 o
  11   4   7       24.14       27.82     11.66 o
 -11   5   7       14.06       29.30     16.59 o
 -10   5   7       27.19       30.44     12.74 o
  -9   5   7       64.04       59.45     13.69 o
  -8   5   7      108.75      118.76     16.97 o
  -7   5   7       15.58        1.11      9.83 o
  -6   5   7      888.16      872.43     28.06 o
  -5   5   7     1122.51     1059.87     19.26 o
  -4   5   7      128.28      133.67      7.15 o
  -3   5   7     1001.92      870.35      9.69 o
  -2   5   7     1040.96      981.52     14.16 o
  -1   5   7    17238.03    16781.27    104.69 o
   0   5   7     2218.99     2278.14     12.55 o
   1   5   7        0.28        1.58      4.16 o
   2   5   7      316.05      271.76      6.69 o
   3   5   7      901.97      866.45     10.55 o
   4   5   7     4715.51     4391.97     34.26 o
   5   5   7     1270.75     1247.75     15.40 o
   6   5   7       10.21       12.55      6.35 o
   7   5   7      154.24      149.90     10.76 o
   8   5   7      562.83      599.64     13.72 o
   9   5   7      118.21      115.32     10.99 o
  10   5   7       25.86       23.25      9.48 o
  11   5   7       15.07       -1.22      9.76 o
 -10   6   7       53.58       60.25     16.40 o
  -9   6   7      229.09      255.32     15.97 o
  -8   6   7      359.99      323.81     24.22 o
  -7   6   7      285.95      322.32     21.88 o
  -6   6   7       50.96       45.10     14.23 o
  -5   6   7      738.89      721.17     33.54 o
  -4   6   7      894.82      916.82     36.18 o
  -3   6   7      528.27      485.06      9.87 o
  -2   6   7      483.32      510.13     10.98 o
  -1   6   7      601.67      633.46      8.20 o
   0   6   7     6673.09     6467.57     31.59 o
   1   6   7     2736.48     2984.17     19.30 o
   2   6   7      284.19      302.92      5.56 o
   3   6   7      268.02      280.65      7.36 o
   4   6   7      153.27      134.71     15.25 o
   5   6   7      227.62      235.42     12.46 o
   6   6   7      558.02      521.22     11.50 o
   7   6   7        1.32       -6.85      6.85 o
   8   6   7       12.48        3.36      8.08 o
   9   6   7       16.25       31.34      9.78 o
  10   6   7        0.15       -4.12     10.26 o
  11   6   7        0.14      -14.71     14.71 o
 -10   7   7        9.84        9.02     21.03 o
  -9   7   7      143.75      125.50     23.47 o
  -8   7   7       52.09       41.27     18.99 o
  -7   7   7      532.63      606.61     26.32 o
  -6   7   7      513.14      546.26     22.40 o
  -5   7   7       96.70      114.55     13.57 o
  -4   7   7        4.37        8.65      9.92 o
  -3   7   7       79.85       72.79      9.43 o
  -2   7   7        6.38       -0.57      6.43 o
  -1   7   7       18.58        7.03      5.41 o
   0   7   7      521.35      589.14     13.29 o
   1   7   7       55.35       75.83      5.45 o
   2   7   7      196.89      184.79      5.16 o
   3   7   7        4.52       11.35      2.92 o
   4   7   7      164.04      149.99      6.99 o
   5   7   7      354.63      312.08     10.62 o
   6   7   7      249.92      209.13     10.50 o
   7   7   7        0.78       -5.88      7.57 o
   8   7   7       59.27       40.69      9.70 o
   9   7   7       37.89       34.55     12.79 o
  10   7   7       97.91      118.26     21.46 o
  11   7   7       17.09        4.26     20.87 o
 -10   8   7       47.74       55.42     23.08 o
  -9   8   7      164.93      175.34     24.52 o
  -8   8   7      104.31      110.45     21.83 o
  -7   8   7        7.29       27.41     17.89 o
  -6   8   7       37.93       28.63     13.86 o
  -5   8   7     2017.83     2205.30     92.20 o
  -4   8   7     1306.39     1297.72     22.25 o
  -3   8   7      344.20      349.33     15.55 o
  -2   8   7      145.08      149.45      8.38 o
  -1   8   7       58.98       58.52      6.36 o
   0   8   7     2206.86     1997.16     22.79 o
   1   8   7     1740.97     1694.38     35.69 o
   2   8   7       68.17       87.21      3.35 o
   3   8   7       32.58       17.14      4.56 o
   4   8   7       12.85        5.63      3.03 o
   5   8   7      715.30      675.87     21.88 o
   6   8   7      481.65      459.52     10.10 o
   7   8   7        0.15       -4.63      7.47 o
   8   8   7       19.06       12.20      7.74 o
   9   8   7        2.52        1.44     19.15 o
  10   8   7       49.86      113.22     30.43 o
  11   8   7       18.24       35.55     21.35 o
 -10   9   7       46.90       99.48     24.47 o
  -9   9   7       74.49       87.22     23.72 o
  -8   9   7      201.54      209.83     24.07 o
  -7   9   7      290.81      239.23     23.92 o
  -6   9   7      601.31      589.81     28.01 o
  -5   9   7        4.16       -9.39     12.33 o
  -4   9   7     1030.45      998.82     34.32 o
  -3   9   7      609.43      599.35     35.41 o
  -2   9   7      490.22      481.13     14.65 o
  -1   9   7       91.67      103.82      7.61 o
   0   9   7       33.09       34.52      4.96 o
   1   9   7      155.64      150.94     10.25 o
   2   9   7      225.84      255.91     10.46 o
   3   9   7      271.42      257.17     11.37 o
   4   9   7      254.39      264.86     10.11 o
   5   9   7       42.94       38.79      5.96 o
   6   9   7      117.07      128.00     24.08 o
   7   9   7       76.13       84.60      9.09 o
   8   9   7       73.74       51.97     18.13 o
   9   9   7       10.16       35.70     19.85 o
  10   9   7        3.28       38.56     18.78 o
  -9  10   7       36.08       44.86     21.03 o
  -8  10   7       77.24       68.03     21.78 o
  -7  10   7       41.92       35.69     20.14 o
  -6  10   7      153.93      146.38     22.38 o
  -5  10   7      225.07      227.77     21.73 o
  -4  10   7     1171.63     1125.56     39.25 o
  -3  10   7     1429.64     1458.82     56.82 o
  -2  10   7      696.21      695.46     18.09 o
  -1  10   7        1.98        7.33      9.71 o
   0  10   7     2276.04     2372.61     28.79 o
   1  10   7     1181.37     1067.96     22.26 o
   2  10   7     1787.44     1636.90     40.88 o
   3  10   7      532.85      451.05     19.56 o
   4  10   7      303.46      290.23      8.06 o
   5  10   7      766.27      769.99     14.82 o
   6  10   7      757.29      802.62     24.20 o
   7  10   7      154.76      167.27     15.17 o
   8  10   7       54.48       44.92     13.35 o
   9  10   7      103.84      115.67     22.19 o
  10  10   7       69.63      105.86     24.77 o
  -9  11   7        1.02      -15.25     22.73 o
  -8  11   7        8.67       -2.39     20.88 o
  -7  11   7       69.71       54.48     22.03 o
  -6  11   7      958.11      922.15     35.84 o
  -5  11   7     1248.97     1226.27     38.23 o
  -4  11   7       13.11        5.53     17.74 o
  -3  11   7      358.94      390.29     24.20 o
  -2  11   7     1825.50     1801.67     27.56 o
  -1  11   7     1330.86     1354.07     27.91 o
   0  11   7      514.64      488.13      8.64 o
   1  11   7     1405.90     1352.20     22.25 o
   2  11   7     2191.91     2119.37     39.77 o
   3  11   7      900.13      830.15     25.82 o
   4  11   7      243.16      263.33      9.67 o
   5  11   7      129.55      124.55     14.02 o
   6  11   7      138.59      191.35     27.96 o
   7  11   7      194.19      237.15     16.32 o
   8  11   7       38.56       39.38     14.67 o
   9  11   7        0.91        2.84     13.37 o
  10  11   7       15.72       39.62     22.44 o
  -8  12   7       38.21       41.87     14.95 o
  -7  12   7       43.25       38.78     13.48 o
  -6  12   7        4.34        9.07     19.29 o
  -5  12   7      263.91      233.40     27.16 o
  -4  12   7     1526.22     1550.09     43.11 o
  -3  12   7      149.28      135.26     16.02 o
  -2  12   7        0.49        8.20      7.24 o
  -1  12   7       48.26       35.43      7.28 o
   0  12   7       62.87       54.01      7.50 o
   1  12   7      757.30      797.21     14.60 o
   2  12   7        4.34       14.71      8.65 o
   3  12   7       68.98       59.24      7.52 o
   4  12   7       97.92      108.29     12.76 o
   5  12   7      259.92      254.59     24.48 o
   6  12   7      506.43      549.98     28.37 o
   7  12   7       62.29       46.45     16.60 o
   8  12   7       18.46        9.61     12.39 o
   9  12   7        0.22      -19.78     20.87 o
  -8  13   7       91.43      118.33     16.02 o
  -7  13   7       95.20       80.23     13.43 o
  -6  13   7      283.61      271.94     37.21 o
  -5  13   7      174.60      132.17     15.30 o
  -4  13   7      136.59      125.16     13.97 o
  -3  13   7      972.01      966.11     21.23 o
  -2  13   7      487.38      471.09     23.72 o
  -1  13   7      357.98      290.57     15.44 o
   0  13   7      217.95      212.22     10.11 o
   1  13   7       74.35       52.67      8.60 o
   2  13   7      507.00      452.14     19.86 o
   3  13   7      269.18      241.28     15.39 o
   4  13   7       28.81        0.21     12.28 o
   5  13   7       57.05       39.99     11.67 o
   6  13   7       31.42       45.41     12.29 o
   7  13   7       64.40       47.97     13.97 o
   8  13   7        4.10      -11.65     20.21 o
   9  13   7        2.97      -17.35     22.45 o
  -7  14   7       41.96       42.31     14.91 o
  -6  14   7      134.08      153.70     31.22 o
  -5  14   7      220.63      208.17     16.21 o
  -4  14   7       22.50       20.91     12.60 o
  -3  14   7       11.57       26.22     25.32 o
  -2  14   7      257.08      321.37     27.56 o
  -1  14   7      134.01      134.62     17.45 o
   0  14   7       17.67        1.98     15.87 o
   1  14   7      105.06      110.61     13.52 o
   2  14   7        4.08       16.12     11.93 o
   3  14   7        8.48       -0.51     12.90 o
   4  14   7       19.64       15.11     11.90 o
   5  14   7        2.51      -12.88     12.88 o
   6  14   7        1.98       -5.29     13.54 o
   7  14   7       39.09       38.81     13.15 o
   8  14   7        6.97       -6.53     18.74 o
  -6  15   7       38.83       33.94     22.53 o
  -5  15   7       25.95       39.27     25.97 o
  -4  15   7       55.56       49.39     24.37 o
  -3  15   7      312.54      308.36     32.55 o
  -2  15   7      226.58      251.84     25.87 o
  -1  15   7       69.89       67.93     15.77 o
   0  15   7        0.29      -11.62     16.51 o
   1  15   7       17.97       -1.71     13.67 o
   2  15   7      435.73      519.51     23.52 o
   3  15   7      185.00      207.56     15.56 o
   4  15   7       40.24       37.39     13.68 o
   5  15   7        6.61       10.38     12.87 o
   6  15   7       44.77       35.13     14.62 o
   7  15   7       82.89      150.11     30.73 o
  -5  16   7       93.70       81.69     28.21 o
  -4  16   7      147.86      118.47     28.71 o
  -3  16   7       20.08       -4.34     25.77 o
  -2  16   7      110.52      123.06     25.47 o
  -1  16   7      139.01      180.56     20.37 o
   0  16   7      355.09      364.65     29.26 o
   1  16   7      102.89      114.88     16.07 o
   2  16   7       31.81       42.90     17.49 o
   3  16   7       68.38      133.93     16.37 o
   4  16   7       54.60      110.17     16.54 o
   5  16   7       33.26       46.99     14.24 o
   6  16   7       18.77       24.83     19.34 o
  -4  17   7        1.41      -17.39     27.56 o
  -3  17   7       40.01       25.07     25.32 o
  -2  17   7      117.47       73.55     20.70 o
  -1  17   7      142.83      139.63     20.85 o
   0  17   7      120.67      136.68     20.50 o
   1  17   7       46.58       60.23     19.93 o
   2  17   7      232.92      298.01     20.03 o
   3  17   7      241.19      273.83     23.52 o
   4  17   7       34.99       56.79     16.33 o
   5  17   7        8.74        2.32     14.46 o
  -2  18   7        7.97      -17.77     19.53 o
  -1  18   7      197.50      184.21     24.18 o
   0  18   7      204.67      239.30     24.37 o
   1  18   7      138.92      126.27     22.31 o
   2  18   7        0.36       -3.37     15.68 o
   3  18   7      100.47      101.60     22.38 o
   0 -15   8       10.99       16.55     23.97 o
  -3 -14   8        8.54       11.11     14.36 o
  -2 -14   8       23.57       15.21     14.62 o
  -1 -14   8        8.52       71.92     27.46 o
   0 -14   8      139.41      139.55     28.11 o
   1 -14   8      113.04      103.52     19.51 o
   2 -14   8        1.13       -1.24     18.09 o
   3 -14   8        0.07        5.00     18.64 o
  -5 -13   8       61.47       47.49     14.40 o
  -4 -13   8        2.91       -2.71     14.47 o
  -3 -13   8       36.85       47.43     14.94 o
  -2 -13   8        3.34        2.91     15.13 o
  -1 -13   8       24.04       29.34     26.99 o
   0 -13   8       92.34       83.60     17.06 o
   1 -13   8       17.28       12.14     15.86 o
   2 -13   8      115.56      110.47     17.94 o
   3 -13   8       38.74       29.01     18.60 o
   4 -13   8       42.04       42.78     20.31 o
   5 -13   8       49.05       32.17     19.02 o
  -6 -12   8        7.66       16.35     17.97 o
  -5 -12   8       51.73       57.32     15.13 o
  -4 -12   8       49.24       34.65     14.27 o
  -3 -12   8        0.56      -13.72     13.72 o
  -2 -12   8        0.37       -1.56     12.23 o
  -1 -12   8        0.55        0.70     10.80 o
   0 -12   8       10.04       35.95     15.02 o
   1 -12   8        7.79        6.56     14.01 o
   2 -12   8        0.11       -6.47     14.25 o
   3 -12   8        2.72       -6.85     16.29 o
   4 -12   8       10.49       11.38     17.45 o
   5 -12   8       24.18       41.07     20.54 o
   6 -12   8       96.82       77.07     22.48 o
  -7 -11   8        0.62       -7.23     25.42 o
  -6 -11   8        5.11        5.32     14.43 o
  -5 -11   8        1.85        7.28     24.07 o
  -4 -11   8        8.00       11.60     12.36 o
  -3 -11   8      110.74      128.29     15.61 o
  -2 -11   8        4.67       12.47     12.24 o
  -1 -11   8       32.11       22.68     10.11 o
   0 -11   8      293.60      255.80     11.96 o
   1 -11   8       57.43       75.73     15.95 o
   2 -11   8       92.96       88.55     15.58 o
   3 -11   8        1.20       -7.58     16.28 o
   4 -11   8      211.37      259.10     21.61 o
   5 -11   8       90.54      104.01     32.05 o
   6 -11   8        2.90       -6.48     18.71 o
   7 -11   8      133.17      171.79     22.95 o
  -8 -10   8        2.29       11.46     27.71 o
  -7 -10   8        6.67       -6.48     26.07 o
  -6 -10   8        9.94       -8.58     14.90 o
  -5 -10   8       68.42       60.90     17.89 o
  -4 -10   8      274.90      242.66     16.50 o
  -3 -10   8       36.29       35.45     14.06 o
  -2 -10   8      136.97      110.13     14.59 o
  -1 -10   8      103.48      108.41     10.73 o
   0 -10   8      232.11      201.35     17.27 o
   1 -10   8       76.00       80.13     10.61 o
   2 -10   8       42.65       29.20     16.49 o
   3 -10   8       35.83       54.84     17.49 o
   4 -10   8      164.07      183.31     19.30 o
   5 -10   8      139.39      130.79     20.27 o
   6 -10   8       43.09       34.52     18.62 o
   7 -10   8        1.06       -4.46     19.27 o
   8 -10   8       38.45       42.47     20.67 o
  -8  -9   8       42.36       44.66     17.90 o
  -7  -9   8       15.00       -9.62     30.05 o
  -6  -9   8       27.98        6.46     16.45 o
  -5  -9   8        1.17       14.11     16.76 o
  -4  -9   8        3.52       13.06     25.72 o
  -3  -9   8      250.52      243.73     17.24 o
  -2  -9   8      231.58      224.07     14.51 o
  -1  -9   8       46.44       40.72      8.91 o
   0  -9   8        2.51       22.56      6.83 o
   1  -9   8      182.95      208.89     12.99 o
   2  -9   8      850.96      873.06     19.21 o
   3  -9   8      164.76      196.22     18.13 o
   4  -9   8        8.55       46.50     16.53 o
   5  -9   8        8.47       22.22     17.60 o
   6  -9   8       72.04       64.05     19.13 o
   7  -9   8      155.34      132.68     21.02 o
   8  -9   8       18.16       30.73     22.14 o
  -9  -8   8       31.84       39.26     19.93 o
  -8  -8   8       25.97       32.37     20.02 o
  -7  -8   8        1.81        7.87     13.40 o
  -6  -8   8        0.41        2.58     13.40 o
  -5  -8   8      199.03      209.77     30.80 o
  -4  -8   8      988.27      983.63     35.49 o
  -3  -8   8      348.69      352.42     12.03 o
  -2  -8   8        1.27       -2.71      9.35 o
  -1  -8   8       47.70       41.41      5.96 o
   0  -8   8      858.31      887.10     16.76 o
   1  -8   8     1029.63      914.79     27.84 o
   2  -8   8        6.96       12.89      9.45 o
   3  -8   8      781.35      758.06     25.31 o
   4  -8   8      676.48      707.13     44.21 o
   5  -8   8      804.26      835.72     28.15 o
   6  -8   8      114.55      129.79     25.57 o
   7  -8   8        8.75        8.24     17.09 o
   8  -8   8       61.74       76.86     23.65 o
   9  -8   8        9.16       15.49     20.94 o
  -9  -7   8        0.00        2.88     18.21 o
  -8  -7   8       23.33       30.58     17.89 o
  -7  -7   8       55.51       64.56     14.53 o
  -6  -7   8      101.97      117.98     12.95 o
  -5  -7   8      187.86      161.92     20.01 o
  -4  -7   8       13.05       59.78      9.75 o
  -3  -7   8     1411.02     1300.28     18.01 o
  -2  -7   8      296.61      298.39     14.25 o
  -1  -7   8       87.79       97.76      4.55 o
   0  -7   8      145.81      108.16      7.81 o
   1  -7   8      152.15      167.35      8.92 o
   2  -7   8     1402.29     1388.41     27.73 o
   3  -7   8      149.41      118.66     22.08 o
   4  -7   8      294.06      257.17     19.16 o
   5  -7   8       50.04       67.22     18.72 o
   6  -7   8       82.77       90.14     20.20 o
   7  -7   8       30.57       27.57     16.09 o
   8  -7   8       62.94       84.64     18.47 o
   9  -7   8       52.33       54.84     21.23 o
  -9  -6   8       21.68       24.02     14.09 o
  -8  -6   8       12.44       12.30     19.19 o
  -7  -6   8        0.01       -7.54     11.79 o
  -6  -6   8       24.67       19.02      8.84 o
  -5  -6   8       15.92       -7.33      8.18 o
  -4  -6   8      237.64      231.95      9.83 o
  -3  -6   8       51.70       42.22      9.78 o
  -2  -6   8       73.63       72.08      8.09 o
  -1  -6   8      107.81       99.80      7.43 o
   0  -6   8      210.99      215.46      7.85 o
   1  -6   8      810.28      806.62     11.99 o
   2  -6   8      501.89      496.46     18.11 o
   3  -6   8        1.11      -13.12     13.32 o
   4  -6   8      526.10      586.47     38.63 o
   5  -6   8      160.48      131.83     16.67 o
   6  -6   8      376.88      396.25     21.99 o
   7  -6   8      124.90      127.05     19.91 o
   8  -6   8        0.90       -1.13     18.68 o
   9  -6   8      105.39      137.01     23.70 o
  10  -6   8      148.35      161.37     24.65 o
 -10  -5   8        0.29       -8.85     14.09 o
  -9  -5   8        6.51       13.21     16.04 o
  -8  -5   8       73.68       89.67     17.34 o
  -7  -5   8        0.75       -6.46      8.44 o
  -6  -5   8       36.72       32.42      7.97 o
  -5  -5   8       30.64       21.50      7.66 o
  -4  -5   8        1.12       -6.37      8.80 o
  -3  -5   8      552.52      629.89     14.06 o
  -2  -5   8       96.61       78.96      7.44 o
  -1  -5   8       19.03       14.32      5.97 o
   0  -5   8       12.02        7.50      3.54 o
   1  -5   8        6.19       15.16      5.49 o
   2  -5   8      694.15      656.71     15.33 o
   3  -5   8       87.49       66.02     12.41 o
   4  -5   8       87.52       95.15      7.26 o
   5  -5   8        9.64       14.23     14.87 o
   6  -5   8       11.31       14.08     17.05 o
   7  -5   8      342.85      283.58     43.54 o
   8  -5   8      214.76      211.14     19.24 o
   9  -5   8       20.71       30.97     18.78 o
  10  -5   8        4.32       23.52     22.77 o
 -10  -4   8        4.90       10.95     13.92 o
  -9  -4   8       11.73        6.13     13.82 o
  -8  -4   8        9.56        5.10     10.33 o
  -7  -4   8      267.37      303.97     15.53 o
  -6  -4   8       21.80       25.50      7.40 o
  -5  -4   8      523.95      522.76     13.88 o
  -4  -4   8      196.43      197.52      6.79 o
  -3  -4   8       28.17       18.12      6.24 o
  -2  -4   8      696.36      724.28     11.72 o
  -1  -4   8      823.05      902.73     14.03 o
   0  -4   8        1.18        0.32      2.53 o
   1  -4   8     1828.29     1852.67     49.30 o
   2  -4   8      614.10      573.66     10.59 o
   3  -4   8        1.15        3.47      6.57 o
   4  -4   8      509.37      500.02     17.41 o
   5  -4   8      375.23      348.85     12.05 o
   6  -4   8      421.01      362.37     19.58 o
   7  -4   8        6.80       -2.52     15.98 o
   8  -4   8       71.26       76.62     17.68 o
   9  -4   8      158.39      164.11     21.36 o
  10  -4   8       56.05       61.41     20.20 o
 -10  -3   8        0.51       -0.72     15.36 o
  -9  -3   8       21.44        8.65     13.82 o
  -8  -3   8      160.45      164.65     10.77 o
  -7  -3   8      320.60      272.69     12.18 o
  -6  -3   8        0.30       10.29      7.26 o
  -5  -3   8       10.56        5.24      4.45 o
  -4  -3   8      439.70      397.62     10.18 o
  -3  -3   8      707.65      665.68      8.95 o
  -2  -3   8     1540.34     1684.61     19.76 o
  -1  -3   8       10.63        9.30      4.59 o
   0  -3   8      595.31      534.48     20.41 o
   1  -3   8     1860.58     2058.08     34.03 o
   2  -3   8     5874.96     5937.41     36.99 o
   3  -3   8     1962.14     2140.52     20.58 o
   4  -3   8      116.00      112.35      7.92 o
   5  -3   8      460.94      389.24     12.56 o
   6  -3   8     1034.17     1051.98     63.95 o
   7  -3   8      666.08      629.89     24.69 o
   8  -3   8       16.71       26.03     15.88 o
   9  -3   8       36.63       60.70     18.41 o
  10  -3   8      211.26      239.66     22.64 o
  11  -3   8       12.39       21.38     20.87 o
 -10  -2   8       62.20       71.59     14.54 o
  -9  -2   8       56.26       60.72     14.48 o
  -8  -2   8        7.65        3.61      9.00 o
  -7  -2   8       25.26       36.40      8.90 o
  -6  -2   8     1359.66     1363.89     38.33 o
  -5  -2   8       96.88       76.67      5.25 o
  -4  -2   8      660.72      670.30      7.64 o
  -3  -2   8      112.25      110.20      6.73 o
  -2  -2   8      440.51      449.44      8.57 o
  -1  -2   8     2601.17     2644.29     38.16 o
   0  -2   8     1088.57     1078.06     15.01 o
   1  -2   8      692.69      718.10      9.14 o
   2  -2   8      671.14      677.71      9.60 o
   3  -2   8     1724.95     1811.75     21.02 o
   4  -2   8     2994.27     2987.83     26.86 o
   5  -2   8       52.41       90.16     11.72 o
   6  -2   8       73.44       97.34     13.15 o
   7  -2   8        5.42        2.06     16.40 o
   8  -2   8       76.50       70.61     17.56 o
   9  -2   8      120.97      122.31     19.03 o
  10  -2   8        2.25       11.18     17.35 o
  11  -2   8        1.54       -6.32     14.38 o
 -11  -1   8        3.40       -6.62     14.48 o
 -10  -1   8       20.80        3.37     13.88 o
  -9  -1   8        0.16        9.29     14.47 o
  -8  -1   8      161.22      143.68     10.45 o
  -7  -1   8      353.90      377.06     21.15 o
  -6  -1   8        1.59       -2.05      7.55 o
  -5  -1   8      311.23      298.20      8.07 o
  -4  -1   8      499.38      509.58      7.43 o
  -3  -1   8     1452.38     1274.34     38.91 o
  -2  -1   8     4719.50     4412.46     70.26 o
  -1  -1   8     1890.47     1944.56     11.59 o
   0  -1   8       16.65       18.62      2.45 o
   1  -1   8     1624.31     1513.11      9.10 o
   2  -1   8     2853.16     3146.74     43.87 o
   3  -1   8     2279.28     2400.09     29.26 o
   4  -1   8      136.36      119.04      8.04 o
   5  -1   8      951.01      934.82     18.91 o
   6  -1   8      615.06      575.90     17.09 o
   7  -1   8      609.46      610.37     19.11 o
   8  -1   8       57.98       48.13     13.78 o
   9  -1   8        0.43        3.91     16.81 o
  10  -1   8       37.91       36.48     14.23 o
  11  -1   8       24.40       28.16     17.37 o
 -11   0   8        9.49        3.09     15.72 o
 -10   0   8       27.38       10.06     14.96 o
  -9   0   8      110.03      123.29     15.39 o
  -8   0   8       46.64       34.23      8.79 o
  -7   0   8      152.92      132.45      9.61 o
  -6   0   8      829.37      766.83     21.68 o
  -5   0   8      243.53      265.24      5.60 o
  -4   0   8      392.23      379.55      8.22 o
  -3   0   8      286.83      258.04     11.61 o
  -2   0   8     8313.33     8264.67     83.93 o
  -1   0   8     5606.94     5185.07     29.36 o
   0   0   8      509.92      515.28      5.04 o
   1   0   8        5.85        5.06      2.71 o
   2   0   8      221.36      168.07      4.98 o
   3   0   8     1586.34     1530.83     14.32 o
   4   0   8      321.55      326.89      8.89 o
   5   0   8      614.45      615.77     11.31 o
   6   0   8        7.08       -4.49     11.13 o
   7   0   8       46.71       21.54     13.59 o
   8   0   8        2.82        8.57     12.87 o
   9   0   8       14.93        7.56     10.79 o
  10   0   8       64.39       63.30     15.99 o
  11   0   8        5.23       18.78     18.73 o
 -11   1   8       11.95        2.05     16.01 o
 -10   1   8       24.20        5.79     13.68 o
  -9   1   8        4.40        1.09     12.25 o
  -8   1   8       63.14       66.86      8.23 o
  -7   1   8      348.63      369.93     18.06 o
  -6   1   8      310.45      282.64      9.23 o
  -5   1   8        0.42       -3.77      3.83 o
  -4   1   8       75.79       81.02      3.12 o
  -3   1   8      440.93      446.18      9.06 o
  -2   1   8        1.82       15.80      6.11 o
  -1   1   8     1581.05     1580.48     10.97 o
   0   1   8       39.79       54.82      2.56 o
   1   1   8       71.39       74.21      3.78 o
   2   1   8      240.93      253.75      4.52 o
   3   1   8     1399.91     1328.38     13.18 o
   4   1   8     1803.09     2043.71     26.20 o
   5   1   8      296.81      257.22      7.65 o
   6   1   8        5.49        1.61      5.55 o
   7   1   8      446.72      419.12     14.50 o
   8   1   8      305.80      271.54     17.19 o
   9   1   8       56.01       48.70     15.24 o
  10   1   8        9.30       11.10     13.71 o
  11   1   8       85.23      105.56     15.65 o
 -11   2   8        9.53       12.45     13.07 o
 -10   2   8       10.76        9.81     11.89 o
  -9   2   8       10.24        6.55     11.39 o
  -8   2   8       24.89       29.18      8.24 o
  -7   2   8      341.86      303.28      9.96 o
  -6   2   8      721.06      652.21     21.93 o
  -5   2   8       68.49       89.63      6.35 o
  -4   2   8       98.54       91.07      3.32 o
  -3   2   8        0.58        0.91      2.51 o
  -2   2   8      352.94      378.56      7.31 o
  -1   2   8     8273.14     8187.74     74.24 o
   0   2   8      954.84      973.83     15.76 o
   1   2   8       15.22       15.30      2.48 o
   2   2   8        2.42        2.44      2.75 o
   3   2   8      569.45      549.47      7.83 o
   4   2   8     3161.25     3256.46     16.77 o
   5   2   8      828.80      753.99     28.82 o
   6   2   8      209.83      157.40     19.39 o
   7   2   8       13.84       -3.30     12.47 o
   8   2   8       74.46       67.32     13.78 o
   9   2   8      168.82      160.22     15.81 o
  10   2   8        0.93        6.19     14.18 o
  11   2   8       21.72       48.25     16.75 o
 -11   3   8        0.32        4.69     15.38 o
 -10   3   8       76.05      114.66     19.12 o
  -9   3   8      127.85      135.63     18.29 o
  -8   3   8       28.89       20.58      7.84 o
  -7   3   8      490.90      452.97     10.71 o
  -6   3   8       96.46       75.91      6.90 o
  -5   3   8     1279.09     1262.95     15.80 o
  -4   3   8      279.65      263.30      7.86 o
  -3   3   8      497.02      638.02     10.63 o
  -2   3   8      601.31      514.95      5.65 o
  -1   3   8     1320.11     1359.63     11.72 o
   0   3   8     5101.12     5083.32     15.84 o
   1   3   8     3413.23     3659.73     23.41 o
   2   3   8     1031.64     1060.75      8.54 o
   3   3   8      799.33      709.45     12.91 o
   4   3   8      167.03      166.59     11.40 o
   5   3   8      528.68      509.47     14.60 o
   6   3   8      576.94      521.75     15.39 o
   7   3   8      220.46      237.30     14.86 o
   8   3   8       83.89       77.68     14.77 o
   9   3   8        2.08        3.12     14.18 o
  10   3   8       49.79       36.05     12.62 o
  11   3   8        4.93       12.91     15.76 o
 -11   4   8       42.82       72.13     19.86 o
 -10   4   8       46.16       54.16     12.92 o
  -9   4   8       14.05       21.95     11.34 o
  -8   4   8        2.20        8.49      7.27 o
  -7   4   8       18.66        5.57      8.94 o
  -6   4   8     1368.17     1250.86     30.72 o
  -5   4   8     1143.90     1004.90     18.51 o
  -4   4   8      465.00      553.76     10.99 o
  -3   4   8        3.40        8.92      3.67 o
  -2   4   8     2538.87     2568.36     19.30 o
  -1   4   8     9947.46    10338.86     45.45 o
   0   4   8     3506.99     3281.94     36.93 o
   1   4   8      443.61      483.92      8.23 o
   2   4   8      133.23      164.72      4.28 o
   3   4   8     3164.40     2967.72     26.15 o
   4   4   8     5244.42     5264.12     88.74 o
   5   4   8       58.84       74.75     10.72 o
   6   4   8      273.91      245.13     12.89 o
   7   4   8      846.60      814.30     19.40 o
   8   4   8      442.09      481.17     26.92 o
   9   4   8      149.23      179.74     18.49 o
  10   4   8        0.01       21.00     10.16 o
  11   4   8       49.22       58.99     10.25 o
 -10   5   8       16.54       32.77     11.51 o
  -9   5   8        3.99       24.03     12.37 o
  -8   5   8      244.54      256.45     15.69 o
  -7   5   8      339.86      344.02     11.34 o
  -6   5   8      229.33      225.96     10.52 o
  -5   5   8     1164.44     1145.89     19.23 o
  -4   5   8     1843.88     1740.71     33.34 o
  -3   5   8     2192.58     2217.88     40.12 o
  -2   5   8     1579.39     1800.66     23.33 o
  -1   5   8      125.20      148.33      5.26 o
   0   5   8     4391.28     4364.83     30.84 o
   1   5   8     5575.07     5966.76     21.12 o
   2   5   8     1969.87     1982.54     24.81 o
   3   5   8      257.78      305.15     19.34 o
   4   5   8       62.20      140.38     12.54 o
   5   5   8     2284.70     2070.24     26.03 o
   6   5   8      157.74      204.34     12.26 o
   7   5   8      198.38      170.43      8.85 o
   8   5   8      107.60      122.21     15.81 o
   9   5   8        9.18       11.84      9.30 o
  10   5   8       10.81       16.28     10.06 o
  11   5   8        2.65      -16.94     30.84 o
 -10   6   8       16.78       51.53     24.52 o
  -9   6   8        7.28       30.88     13.11 o
  -8   6   8       15.20       51.77     27.36 o
  -7   6   8      179.64      152.17     19.56 o
  -6   6   8      375.42      414.83     50.46 o
  -5   6   8     1645.99     1679.74     71.45 o
  -4   6   8       26.58       38.40      6.86 o
  -3   6   8        2.99       -3.58      4.98 o
  -2   6   8     1145.99     1127.71     16.17 o
  -1   6   8     2434.21     2565.31     17.82 o
   0   6   8     4131.37     3980.71     24.32 o
   1   6   8      187.91      196.25      7.02 o
   2   6   8      246.94      332.60      6.46 o
   3   6   8     1381.63     1382.81     19.40 o
   4   6   8     1019.92      985.77     11.00 o
   5   6   8     1317.99     1255.16     20.25 o
   6   6   8       46.49       56.85      6.68 o
   7   6   8       77.20       60.88      7.32 o
   8   6   8        0.32       -7.29      8.02 o
   9   6   8      162.66      170.63     11.03 o
  10   6   8       36.65       35.13     13.30 o
  11   6   8        0.58      -17.05     17.05 o
 -10   7   8       19.87       24.12     24.57 o
  -9   7   8       47.16       77.66     16.06 o
  -8   7   8        2.86        8.52     17.49 o
  -7   7   8      196.55      225.69     16.72 o
  -6   7   8      121.12      109.43     12.68 o
  -5   7   8     1083.97     1071.35     44.71 o
  -4   7   8     1955.91     2094.37     28.23 o
  -3   7   8      913.49      872.45     21.73 o
  -2   7   8      658.00      661.51      9.96 o
  -1   7   8      117.16      149.16      6.82 o
   0   7   8     1411.32     1348.62     13.40 o
   1   7   8     1969.09     2082.50     15.35 o
   2   7   8       10.73        3.01      4.34 o
   3   7   8       70.72       57.57      4.59 o
   4   7   8      679.75      662.29     10.87 o
   5   7   8       20.53       32.84      5.37 o
   6   7   8       71.86       53.54      6.96 o
   7   7   8       36.88       28.83      7.47 o
   8   7   8       17.02        6.30      7.91 o
   9   7   8        0.99        7.25     12.49 o
  10   7   8       17.17       56.75     18.22 o
  11   7   8        6.46        9.57     18.95 o
 -10   8   8        0.58       50.74     24.62 o
  -9   8   8       15.30       12.46     21.23 o
  -8   8   8       99.76      100.88     20.04 o
  -7   8   8       28.32       27.06     16.45 o
  -6   8   8      116.77      138.39     13.41 o
  -5   8   8       33.21       13.46     12.50 o
  -4   8   8      687.80      736.73     18.93 o
  -3   8   8      340.65      303.65     12.79 o
  -2   8   8       40.03       40.83      7.59 o
  -1   8   8       85.03       87.38      6.43 o
   0   8   8      125.40      158.12     13.14 o
   1   8   8       35.69       52.19      5.88 o
   2   8   8       17.09       13.42      3.93 o
   3   8   8       11.28        4.44      3.36 o
   4   8   8      136.66      113.21      8.07 o
   5   8   8      175.73      145.47      8.38 o
   6   8   8      471.61      408.51     18.12 o
   7   8   8        1.37       -6.16      7.43 o
   8   8   8        3.20      -16.98     16.98 o
   9   8   8       74.31       85.23     19.39 o
  10   8   8       51.10       98.18     22.05 o
  -9   9   8      135.65      150.97     24.87 o
  -8   9   8       34.94       49.99     21.73 o
  -7   9   8       19.71       31.10     17.19 o
  -6   9   8        2.16       -0.94     11.57 o
  -5   9   8      581.53      536.84     20.31 o
  -4   9   8      729.15      753.92     53.78 o
  -3   9   8      136.54      127.88     16.37 o
  -2   9   8      137.95      108.11      9.06 o
  -1   9   8        0.78       -0.72      6.34 o
   0   9   8      243.00      239.21      7.35 o
   1   9   8     2826.08     2723.84     27.21 o
   2   9   8      356.16      405.62     10.97 o
   3   9   8       10.49        6.28      7.61 o
   4   9   8      122.07       91.36      4.28 o
   5   9   8      942.03      925.63     28.21 o
   6   9   8     1279.71     1224.41     48.26 o
   7   9   8       42.12       52.46     11.85 o
   8   9   8        0.21      -13.67     19.02 o
   9   9   8       43.05       59.57     20.74 o
  10   9   8       63.38      109.62     23.56 o
  -9  10   8       12.11       -5.78     22.48 o
  -8  10   8      179.64      173.00     24.57 o
  -7  10   8      426.19      380.23     25.82 o
  -6  10   8      273.65      273.13     22.88 o
  -5  10   8       57.34       71.41     14.69 o
  -4  10   8       33.82       32.61     13.79 o
  -3  10   8     1117.16     1148.85     30.00 o
  -2  10   8      810.90      761.41     26.71 o
  -1  10   8     1248.39     1261.80     18.42 o
   0  10   8      597.52      687.78     13.56 o
   1  10   8        5.84        9.69      4.18 o
   2  10   8     1005.11      992.87     17.03 o
   3  10   8      878.88      853.19     20.20 o
   4  10   8      277.59      255.00     10.48 o
   5  10   8       75.90       77.58      9.66 o
   6  10   8      278.09      277.31     16.56 o
   7  10   8      308.16      345.83     21.39 o
   8  10   8       12.15        8.27     19.25 o
   9  10   8        0.32        1.18     18.86 o
  10  10   8        1.97       31.88     18.14 o
  -9  11   8       85.89       85.78     23.82 o
  -8  11   8       35.04       28.16     20.93 o
  -7  11   8       17.25       15.30     20.78 o
  -6  11   8        2.83       14.15     20.48 o
  -5  11   8      433.37      410.97     21.31 o
  -4  11   8      468.07      412.08     18.76 o
  -3  11   8      369.01      391.55     17.60 o
  -2  11   8      407.19      368.55     43.56 o
  -1  11   8       46.56       40.87     10.96 o
   0  11   8     1450.16     1388.93     18.24 o
   1  11   8     1576.51     1522.41     23.54 o
   2  11   8     1023.15      883.45     16.35 o
   3  11   8      177.10      174.06     14.51 o
   4  11   8      369.82      328.01     10.98 o
   5  11   8      508.27      560.28     17.73 o
   6  11   8      274.06      336.68     19.89 o
   7  11   8       16.01       29.70     12.93 o
   8  11   8       28.57        6.16     13.14 o
   9  11   8       92.33       85.58     16.15 o
  -8  12   8       20.03        4.59     20.78 o
  -7  12   8      233.47      255.48     26.96 o
  -6  12   8      323.81      320.92     26.37 o
  -5  12   8      242.17      213.87     26.47 o
  -4  12   8       23.43       27.68     17.28 o
  -3  12   8      736.93      701.53     22.59 o
  -2  12   8     1392.93     1322.48     25.44 o
  -1  12   8     1298.97     1454.67     21.76 o
   0  12   8      232.34      197.39     11.94 o
   1  12   8      625.39      656.66     14.29 o
   2  12   8     1130.23     1246.43     30.81 o
   3  12   8      144.39      140.02      9.98 o
   4  12   8       27.68       10.09     11.77 o
   5  12   8        0.02       11.29     12.89 o
   6  12   8      152.49      194.30     14.60 o
   7  12   8      125.49      157.56     14.57 o
   8  12   8       16.95       23.93     13.27 o
   9  12   8        0.33      -10.73     18.60 o
  -8  13   8        5.80       13.71     13.66 o
  -7  13   8        4.21        7.98     12.14 o
  -6  13   8       27.57       40.37     20.63 o
  -5  13   8      130.17      154.16     23.47 o
  -4  13   8      650.30      604.02     32.60 o
  -3  13   8       69.76       55.49     11.07 o
  -2  13   8      146.00      141.82      9.54 o
  -1  13   8       73.67       80.66     11.17 o
   0  13   8      128.72      110.67     10.12 o
   1  13   8      332.41      343.69     12.08 o
   2  13   8       46.83       33.24     10.28 o
   3  13   8        0.55       -7.88     11.43 o
   4  13   8       43.82        8.06     12.88 o
   5  13   8        0.64       -6.92     11.03 o
   6  13   8       90.13      102.51     12.88 o
   7  13   8        9.54       14.25     13.89 o
   8  13   8        0.52        3.02     14.47 o
  -7  14   8       93.95       96.85     15.85 o
  -6  14   8       65.99       65.35     18.96 o
  -5  14   8        8.13       -4.23     12.86 o
  -4  14   8       82.71       57.12     23.67 o
  -3  14   8      551.78      566.88     33.54 o
  -2  14   8      442.60      474.68     29.46 o
  -1  14   8        5.34        0.98     10.16 o
   0  14   8       33.92       14.00      8.92 o
   1  14   8      104.77      109.95      9.70 o
   2  14   8      132.64      164.83     14.98 o
   3  14   8       34.62       32.32     12.52 o
   4  14   8        0.18      -11.65     12.16 o
   5  14   8        0.16      -11.73     13.08 o
   6  14   8        7.72       -3.10     14.34 o
   7  14   8       23.73       17.23     12.67 o
   8  14   8       14.15       -1.27     20.49 o
  -6  15   8      159.23      172.00     27.11 o
  -5  15   8      112.51       90.11     22.88 o
  -4  15   8       91.62       76.95     24.97 o
  -3  15   8       14.44        7.48     24.22 o
  -2  15   8       62.98       54.77     21.53 o
  -1  15   8      128.50      138.79     16.63 o
   0  15   8        1.96       -0.10     14.97 o
   1  15   8        0.24       -8.77     10.44 o
   2  15   8        0.18        9.91     12.66 o
   3  15   8       23.43       70.10     14.22 o
   4  15   8        6.17       -4.62     13.37 o
   5  15   8        4.90      -13.78     13.78 o
   6  15   8        0.78      -17.24     17.24 o
   7  15   8        2.05       23.16     15.39 o
  -5  16   8        2.11       -0.60     23.47 o
  -4  16   8        0.80        0.45     24.82 o
  -3  16   8      141.17      151.27     28.11 o
  -2  16   8      278.94      266.65     29.16 o
  -1  16   8      128.49      132.10     20.33 o
   0  16   8        5.17       -2.12     18.36 o
   1  16   8       13.20       10.92     12.74 o
   2  16   8      135.12      126.16     16.08 o
   3  16   8      284.03      347.86     18.80 o
   4  16   8       77.56      113.34     16.16 o
   5  16   8        4.33       -4.60     14.49 o
   6  16   8       70.57       64.31     16.33 o
  -4  17   8      214.08      181.37     29.46 o
  -3  17   8       47.78       39.72     25.72 o
  -2  17   8       60.46       63.16     20.64 o
  -1  17   8      221.62      216.45     22.47 o
   0  17   8      232.48      238.93     24.76 o
   1  17   8       76.74       58.97     19.91 o
   2  17   8        4.00        2.93     15.21 o
   3  17   8       99.64      165.80     19.14 o
   4  17   8      192.40      228.79     18.98 o
   5  17   8       37.50       32.64     16.45 o
  -2  18   8      143.25      115.22     20.96 o
  -1  18   8       57.65       81.28     22.86 o
   0  18   8       14.44       29.54     20.44 o
   1  18   8       14.03       -0.05     20.55 o
   2  18   8      122.42      163.78     20.37 o
   3  18   8       52.67       63.81     21.29 o
  -2 -14   9       22.81       42.41     24.57 o
  -1 -14   9       90.59       75.36     25.22 o
   0 -14   9       15.44        5.73     27.81 o
   1 -14   9       30.24       36.18     19.03 o
   2 -14   9       48.16       35.56     18.25 o
  -4 -13   9       38.91       39.77     16.04 o
  -3 -13   9       11.08        0.23     13.58 o
  -2 -13   9        0.20        7.11     15.80 o
  -1 -13   9       30.97       47.70     21.78 o
   0 -13   9       43.05       69.34     18.02 o
   1 -13   9      120.90      146.07     19.92 o
   2 -13   9       11.29       30.67     17.22 o
   3 -13   9        3.30       -7.00     19.11 o
   4 -13   9        0.33        8.33     19.73 o
  -5 -12   9       13.66       12.93     13.37 o
  -4 -12   9        0.02       -4.51     12.97 o
  -3 -12   9       11.27        5.64     14.87 o
  -2 -12   9        4.47        1.23     12.63 o
  -1 -12   9      162.16      174.09     16.48 o
   0 -12   9      265.55      275.46     19.54 o
   1 -12   9        0.06       -1.07     15.05 o
   2 -12   9      105.33      131.86     17.80 o
   3 -12   9      158.19      166.43     19.81 o
   4 -12   9       68.20       66.29     21.35 o
   5 -12   9       61.09       42.55     20.97 o
  -6 -11   9        2.32       -1.74     25.52 o
  -5 -11   9        5.78        0.22     13.22 o
  -4 -11   9       12.18       16.18     13.12 o
  -3 -11   9       18.00       11.66     13.51 o
  -2 -11   9        8.35       10.13     12.91 o
  -1 -11   9        3.84       13.39     10.94 o
   0 -11   9       17.23       26.73     11.00 o
   1 -11   9      196.39      166.73     12.68 o
   2 -11   9       32.84       25.54     16.02 o
   3 -11   9       67.46       73.06     17.50 o
   4 -11   9        1.12       21.43     19.12 o
   5 -11   9       87.45       63.16     18.66 o
   6 -11   9      113.47      130.89     23.54 o
  -7 -10   9        0.22       -1.84     27.61 o
  -6 -10   9        0.13       -7.53     26.07 o
  -5 -10   9        1.27       -2.14     12.97 o
  -4 -10   9        9.08       19.67     13.69 o
  -3 -10   9      129.66      122.37     15.93 o
  -2 -10   9        6.51        2.74     12.65 o
  -1 -10   9        0.98        0.65      8.23 o
   0 -10   9      135.19      114.63      9.92 o
   1 -10   9        3.60        7.41      9.94 o
   2 -10   9       37.63       42.51     15.31 o
   3 -10   9       76.67       77.94     16.70 o
   4 -10   9       20.30       25.21     16.69 o
   5 -10   9       17.52        5.43     16.17 o
   6 -10   9       34.94       33.97     20.31 o
   7 -10   9       92.75       90.09     19.65 o
  -8  -9   9        5.32       -0.28     16.23 o
  -7  -9   9        9.50       -2.79     30.70 o
  -6  -9   9       14.42        7.08     29.16 o
  -5  -9   9      124.71      103.62     23.42 o
  -4  -9   9      102.35      101.32     14.40 o
  -3  -9   9        3.34        3.40     14.02 o
  -2  -9   9      197.89      188.68     11.45 o
  -1  -9   9      372.42      394.74     12.15 o
   0  -9   9      279.22      263.20     11.21 o
   1  -9   9      191.56      146.55     11.71 o
   2  -9   9      165.25      176.81     11.14 o
   3  -9   9       46.87       36.09     15.38 o
   4  -9   9      247.50      271.10     20.99 o
   5  -9   9      106.14      105.55     18.78 o
   6  -9   9        3.13       -3.44     15.91 o
   7  -9   9        3.30        5.41     20.35 o
   8  -9   9       56.36       61.39     23.18 o
  -8  -8   9       75.36      117.52     21.29 o
  -7  -8   9       58.58       64.49     17.31 o
  -6  -8   9       42.95       37.49     13.50 o
  -5  -8   9        0.87       17.67     15.80 o
  -4  -8   9      245.69      282.44     40.94 o
  -3  -8   9      517.53      470.94     13.75 o
  -2  -8   9      253.49      213.28     13.61 o
  -1  -8   9      185.26      157.81     10.22 o
   0  -8   9       30.61       28.85      9.20 o
   1  -8   9      851.54      926.08     25.21 o
   2  -8   9      452.91      432.22     20.89 o
   3  -8   9       57.32       52.45     17.23 o
   4  -8   9        0.50        3.06     16.42 o
   5  -8   9        0.53       33.42     17.29 o
   6  -8   9       26.25       13.92     18.03 o
   7  -8   9       32.82       27.13     17.21 o
   8  -8   9       14.62       17.02     19.35 o
  -9  -7   9       36.40       68.11     21.99 o
  -8  -7   9        2.64       20.00     17.83 o
  -7  -7   9        9.66        8.91     16.86 o
  -6  -7   9        3.90        2.43     12.66 o
  -5  -7   9       75.29       79.99      9.18 o
  -4  -7   9      757.72      772.06     16.37 o
  -3  -7   9        0.13       15.91      9.70 o
  -2  -7   9      323.99      335.60     24.21 o
  -1  -7   9      181.16      155.80      9.49 o
   0  -7   9      317.57      305.54     11.21 o
   1  -7   9      827.48      768.44     18.82 o
   2  -7   9      151.47      130.18     17.02 o
   3  -7   9      181.14      173.47     22.45 o
   4  -7   9       55.62       64.61     18.62 o
   5  -7   9       27.52       44.75     16.11 o
   6  -7   9      184.20      179.45     20.42 o
   7  -7   9        7.39        6.09     15.46 o
   8  -7   9       46.53       59.54     19.42 o
   9  -7   9       80.32       55.39     19.59 o
  -9  -6   9        3.01        2.97     20.02 o
  -8  -6   9       40.66       67.85     22.18 o
  -7  -6   9       37.85       44.27     26.27 o
  -6  -6   9        4.46       -2.90      9.97 o
  -5  -6   9       32.94       29.05      7.70 o
  -4  -6   9        0.96       17.44      9.84 o
  -3  -6   9     1338.46     1321.31     16.85 o
  -2  -6   9      283.14      278.60     11.49 o
  -1  -6   9        6.89        3.84      7.33 o
   0  -6   9       14.90        8.43      3.88 o
   1  -6   9        0.43        2.58      6.43 o
   2  -6   9      610.43      673.33     20.86 o
   3  -6   9      207.41      202.78     16.11 o
   4  -6   9      119.65      138.62     17.70 o
   5  -6   9        0.03       -0.89     17.14 o
   6  -6   9       44.37       52.59     17.18 o
   7  -6   9      306.23      367.97     23.22 o
   8  -6   9       40.00       54.07     18.94 o
   9  -6   9       36.90       65.48     21.11 o
  -9  -5   9       20.81       32.13     18.06 o
  -8  -5   9        0.01        3.56     15.12 o
  -7  -5   9        8.15       10.80     11.31 o
  -6  -5   9        0.34       -8.53      8.53 o
  -5  -5   9       41.88       36.82      8.00 o
  -4  -5   9      189.93      149.49      9.53 o
  -3  -5   9      331.05      284.77     10.41 o
  -2  -5   9        1.04        2.52      7.33 o
  -1  -5   9       29.98       21.71      6.66 o
   0  -5   9       95.19       71.27      6.79 o
   1  -5   9      982.12      990.57     15.40 o
   2  -5   9      392.25      390.57     15.26 o
   3  -5   9       81.60       84.70     13.54 o
   4  -5   9      462.51      493.49     20.50 o
   5  -5   9      347.13      368.27     21.05 o
   6  -5   9       66.44       60.05     16.47 o
   7  -5   9       47.89       26.96     17.66 o
   8  -5   9       58.94       60.95     19.80 o
   9  -5   9      132.99      157.65     29.93 o
  10  -5   9      160.30      164.84     24.68 o
 -10  -4   9       12.68        1.55     15.39 o
  -9  -4   9       11.11       -1.27     15.90 o
  -8  -4   9       43.22       50.17     11.76 o
  -7  -4   9      173.71      171.78     11.85 o
  -6  -4   9       19.60       16.98      7.91 o
  -5  -4   9       48.77       44.77      8.05 o
  -4  -4   9       23.13       12.30      7.50 o
  -3  -4   9      232.86      284.12      7.56 o
  -2  -4   9      651.46      592.94      9.48 o
  -1  -4   9       39.93       21.15      5.21 o
   0  -4   9      122.41      150.39      7.60 o
   1  -4   9      186.25      192.17      6.36 o
   2  -4   9      378.29      399.06     12.51 o
   3  -4   9      427.58      385.23     17.65 o
   4  -4   9       74.51       57.13      7.64 o
   5  -4   9      157.15      151.95     17.50 o
   6  -4   9      291.00      289.97     19.17 o
   7  -4   9      140.54      164.18     18.03 o
   8  -4   9       59.36       88.54     19.05 o
   9  -4   9       51.12       56.65     17.57 o
  10  -4   9       23.50       16.36     21.37 o
 -10  -3   9        0.35        0.65     13.42 o
  -9  -3   9       14.00        1.72     13.06 o
  -8  -3   9        0.00        1.63     11.08 o
  -7  -3   9      219.72      263.24     23.44 o
  -6  -3   9      150.72      177.52      9.68 o
  -5  -3   9       97.31      100.37      8.28 o
  -4  -3   9      985.41      905.80     16.03 o
  -3  -3   9       55.73       41.94      3.88 o
  -2  -3   9      327.36      290.95      8.37 o
  -1  -3   9     2081.46     2246.86     34.76 o
   0  -3   9       67.24       59.60      5.29 o
   1  -3   9       13.60        6.61      5.68 o
   2  -3   9        8.75       15.06      7.74 o
   3  -3   9     1330.43     1284.47     40.10 o
   4  -3   9      995.50     1020.68     25.58 o
   5  -3   9      159.32      163.44     28.26 o
   6  -3   9       68.88       87.25     17.58 o
   7  -3   9        5.14        3.60     15.60 o
   8  -3   9      138.41      129.54     18.64 o
   9  -3   9       24.37       46.52     17.43 o
  10  -3   9        6.07       14.61     19.92 o
 -10  -2   9        0.23        5.95     14.12 o
  -9  -2   9       26.25       20.70     14.64 o
  -8  -2   9       34.72       28.01     11.75 o
  -7  -2   9      481.05      453.16     12.81 o
  -6  -2   9      239.23      238.69     12.84 o
  -5  -2   9      117.22       88.18      6.47 o
  -4  -2   9      261.58      263.80      9.81 o
  -3  -2   9     2437.29     2285.76     82.20 o
  -2  -2   9     2264.13     2251.59     34.17 o
  -1  -2   9       41.76       46.43      5.22 o
   0  -2   9      333.69      281.26      8.51 o
   1  -2   9     3256.95     3453.76     35.48 o
   2  -2   9     4065.07     3824.70     23.49 o
   3  -2   9      478.17      512.06     16.18 o
   4  -2   9      180.49      196.87     12.01 o
   5  -2   9      959.39      910.08     28.55 o
   6  -2   9      722.20      666.78     23.55 o
   7  -2   9      231.38      212.26     25.89 o
   8  -2   9        1.07        4.30     15.86 o
   9  -2   9       41.39       39.15     16.39 o
  10  -2   9       75.15      103.29     21.94 o
  11  -2   9        7.72        6.94     15.88 o
 -10  -1   9       23.15       29.29     14.21 o
  -9  -1   9       69.85       73.37     14.02 o
  -8  -1   9       37.30       36.47     11.48 o
  -7  -1   9      105.14      119.90      9.48 o
  -6  -1   9      129.54      135.71      8.75 o
  -5  -1   9      507.79      447.29     17.65 o
  -4  -1   9      659.41      684.05     27.81 o
  -3  -1   9      807.86      778.24     11.58 o
  -2  -1   9     2493.59     2337.11     26.79 o
  -1  -1   9     2310.73     2294.75     13.04 o
   0  -1   9     1179.52     1332.84     15.52 o
   1  -1   9      250.12      240.10      5.28 o
   2  -1   9      383.87      347.75      9.09 o
   3  -1   9     1510.03     1597.44     21.61 o
   4  -1   9     1571.28     1454.18     23.60 o
   5  -1   9        1.61        6.52     10.37 o
   6  -1   9      201.36      219.04     14.67 o
   7  -1   9        1.60        4.11     13.90 o
   8  -1   9       22.70       14.41     14.19 o
   9  -1   9       15.95       18.71     15.51 o
  10  -1   9        7.99        7.87     15.82 o
  11  -1   9        0.03       19.59     17.40 o
 -10   0   9        0.54      -16.56     16.56 o
  -9   0   9        1.96       -4.52     13.63 o
  -8   0   9      247.98      237.63     15.09 o
  -7   0   9      149.92      153.94      9.19 o
  -6   0   9      171.38      130.73      8.52 o
  -5   0   9      114.64      106.13      5.41 o
  -4   0   9       46.08       26.64      3.15 o
  -3   0   9      115.54       98.85      7.88 o
  -2   0   9     1971.61     2157.04     23.53 o
  -1   0   9      420.43      345.41     11.65 o
   0   0   9     1051.59      970.39     11.52 o
   1   0   9      726.56      800.10      7.14 o
   2   0   9     2938.89     2917.24     20.31 o
   3   0   9     2564.95     2665.91     18.93 o
   4   0   9      373.44      373.99      9.80 o
   5   0   9      519.43      518.60     11.17 o
   6   0   9      381.10      380.74     10.84 o
   7   0   9      252.02      225.50     14.91 o
   8   0   9      216.38      214.31     15.73 o
   9   0   9       55.79       37.18     12.45 o
  10   0   9       19.44       33.82     15.23 o
  11   0   9       32.62       33.03     22.33 o
 -10   1   9       25.04       26.98     16.54 o
  -9   1   9        1.05       -4.40     11.79 o
  -8   1   9        8.63        6.10     10.17 o
  -7   1   9      351.13      318.14     13.77 o
  -6   1   9      497.82      477.80     10.25 o
  -5   1   9       53.52       71.24      5.23 o
  -4   1   9      114.20      118.33      4.98 o
  -3   1   9      636.23      734.00     23.47 o
  -2   1   9      197.11      282.68     14.29 o
  -1   1   9       28.70       49.49      6.76 o
   0   1   9     1791.93     2045.00     14.18 o
   1   1   9      662.54      704.71      9.75 o
   2   1   9      207.93      191.83      4.50 o
   3   1   9      743.20      812.34     11.16 o
   4   1   9     1626.38     1619.48     22.16 o
   5   1   9      665.01      639.81     11.37 o
   6   1   9       26.24       24.65      6.15 o
   7   1   9        4.08       -2.36     11.41 o
   8   1   9      221.51      215.89     16.54 o
   9   1   9      210.12      226.43     16.56 o
  10   1   9       43.87       52.47     15.02 o
  11   1   9        5.16       10.62     14.35 o
 -10   2   9       52.37       44.85     14.93 o
  -9   2   9        5.96       -2.78     11.99 o
  -8   2   9        5.01       -9.55      9.55 o
  -7   2   9       11.21       -0.10      6.91 o
  -6   2   9      168.15      132.70      7.92 o
  -5   2   9      326.65      332.78      6.57 o
  -4   2   9      207.29      198.53      8.70 o
  -3   2   9       43.91       21.40      5.83 o
  -2   2   9     1516.36     1521.53     20.96 o
  -1   2   9      652.47      705.75     12.44 o
   0   2   9      143.11      150.08      3.66 o
   1   2   9       29.60       16.51      2.80 o
   2   2   9       45.48       55.54      3.51 o
   3   2   9      302.39      275.82     10.24 o
   4   2   9      132.05      159.45      9.60 o
   5   2   9       61.60       57.83      6.92 o
   6   2   9      678.60      573.93     16.48 o
   7   2   9      542.36      496.62     18.46 o
   8   2   9       98.00       73.57     14.27 o
   9   2   9        0.03        3.22     14.28 o
  10   2   9       34.05       18.25     13.09 o
  11   2   9       28.92       54.75     15.10 o
 -10   3   9        4.54       14.73     13.62 o
  -9   3   9        1.77        5.71     11.88 o
  -8   3   9       12.96       -1.63      8.93 o
  -7   3   9       54.96       40.13      7.41 o
  -6   3   9      841.28      782.72     17.76 o
  -5   3   9      286.80      302.88     11.48 o
  -4   3   9        2.44       -0.17      2.02 o
  -3   3   9       83.13       71.00      5.99 o
  -2   3   9     1225.62     1161.90     14.47 o
  -1   3   9       44.01       33.34      2.93 o
   0   3   9     2187.52     1962.35     26.14 o
   1   3   9       97.29       89.84      3.64 o
   2   3   9     1059.85      949.06      9.39 o
   3   3   9     1875.72     1693.54     18.29 o
   4   3   9      904.84      953.22     16.62 o
   5   3   9      702.28      645.48     16.08 o
   6   3   9        1.58       -2.84     11.17 o
   7   3   9      266.81      252.92     15.53 o
   8   3   9      328.01      340.92     17.36 o
   9   3   9      148.94      152.82     15.79 o
  10   3   9        0.95       14.82     12.98 o
  11   3   9       21.96       36.87     15.69 o
 -10   4   9       29.18       52.50     13.44 o
  -9   4   9       70.19       79.95     12.66 o
  -8   4   9      196.99      217.18     12.28 o
  -7   4   9       77.90       68.15      6.67 o
  -6   4   9       58.73       56.80      8.19 o
  -5   4   9     1371.75     1319.81     16.26 o
  -4   4   9     1877.03     1782.46     51.26 o
  -3   4   9     1127.20     1161.79     27.97 o
  -2   4   9       50.44       44.25      2.84 o
  -1   4   9       95.31      125.81      3.51 o
   0   4   9     2771.84     2718.83     19.50 o
   1   4   9     1887.13     1847.83     14.26 o
   2   4   9      132.68      133.09      4.79 o
   3   4   9       50.05       61.15      4.46 o
   4   4   9      585.01      593.52     14.10 o
   5   4   9     1214.16     1171.89     22.23 o
   6   4   9      170.18      166.97     12.20 o
   7   4   9       80.66       89.22     13.08 o
   8   4   9       19.46       34.96     13.61 o
   9   4   9        4.07        1.01     12.75 o
  10   4   9       42.12       44.08     13.68 o
  11   4   9        0.68       -0.09     14.39 o
 -10   5   9      150.31      178.39     14.05 o
  -9   5   9       71.52      110.38     18.39 o
  -8   5   9        3.68       17.96      8.46 o
  -7   5   9       99.48       96.90      9.21 o
  -6   5   9      697.58      723.13     15.52 o
  -5   5   9     1273.08     1181.50     25.78 o
  -4   5   9       18.78       24.20      4.76 o
  -3   5   9      161.27      170.66      6.17 o
  -2   5   9     3324.07     3172.60     26.33 o
  -1   5   9     4764.62     4769.27     27.62 o
   0   5   9      886.41      830.06      9.38 o
   1   5   9      207.72      207.03      5.27 o
   2   5   9     3032.33     3135.83     19.70 o
   3   5   9     2227.20     2121.25     17.64 o
   4   5   9     2271.79     2281.00     22.63 o
   5   5   9      304.87      255.50     13.60 o
   6   5   9      108.89       98.67     11.61 o
   7   5   9      106.98       82.40     12.55 o
   8   5   9      171.42      177.95      9.82 o
   9   5   9       77.79       87.38      9.77 o
  10   5   9        1.54       -6.57     12.69 o
  11   5   9       15.73       -3.64     20.12 o
 -10   6   9       21.37       44.91     17.23 o
  -9   6   9      127.68      135.02     20.19 o
  -8   6   9      521.42      644.02     19.83 o
  -7   6   9      199.03      252.77     21.76 o
  -6   6   9        0.46       -5.58      8.91 o
  -5   6   9      325.38      339.67     12.03 o
  -4   6   9     1750.26     1632.15     14.56 o
  -3   6   9      592.25      528.45     18.81 o
  -2   6   9      102.94      102.42      4.93 o
  -1   6   9      261.17      246.77      5.44 o
   0   6   9     5020.38     4836.27     30.39 o
   1   6   9     2776.73     2765.16     17.02 o
   2   6   9        2.05       -0.28      3.70 o
   3   6   9      189.21      151.54      5.56 o
   4   6   9        9.62       17.08      4.80 o
   5   6   9      323.25      303.77     13.41 o
   6   6   9      782.94      771.41     14.19 o
   7   6   9        7.13        7.88      7.37 o
   8   6   9        2.05        3.40      7.95 o
   9   6   9       18.14       25.47     13.43 o
  10   6   9        0.14       -3.47     13.77 o
  11   6   9        0.47      -13.63     19.68 o
 -10   7   9       34.40       50.64     25.52 o
  -9   7   9        6.83       22.28     23.08 o
  -8   7   9       34.59       42.23     12.36 o
  -7   7   9       44.14       52.63      9.91 o
  -6   7   9      273.58      274.87     15.04 o
  -5   7   9      142.72      169.41     13.61 o
  -4   7   9      194.16      159.08     16.32 o
  -3   7   9      787.96      769.59     15.96 o
  -2   7   9      222.23      191.72      5.53 o
  -1   7   9      236.63      221.07      5.04 o
   0   7   9      556.13      628.89     13.02 o
   1   7   9     1181.38     1134.50     21.32 o
   2   7   9      127.49      130.98      6.53 o
   3   7   9       16.85       17.02      4.34 o
   4   7   9      352.15      310.27      9.37 o
   5   7   9      979.44      879.79     17.90 o
   6   7   9      251.63      193.46      7.85 o
   7   7   9      141.69      116.40      8.30 o
   8   7   9       51.39       27.08     11.94 o
   9   7   9      116.40      112.39     13.96 o
  10   7   9       42.21       62.03     22.44 o
  11   7   9        5.54       -7.97     17.37 o
 -10   8   9       24.83       20.43     23.82 o
  -9   8   9       55.03       73.46     24.77 o
  -8   8   9       41.76       34.59     18.84 o
  -7   8   9        1.15       -7.34     11.96 o
  -6   8   9       42.02       33.45     12.11 o
  -5   8   9      612.26      572.62     18.09 o
  -4   8   9      503.19      581.66     17.22 o
  -3   8   9      442.35      427.77     14.11 o
  -2   8   9      178.80      169.68      9.06 o
  -1   8   9      242.05      236.40      8.04 o
   0   8   9      665.50      632.08     10.86 o
   1   8   9     1483.21     1480.68     22.03 o
   2   8   9      538.38      474.65     10.79 o
   3   8   9        7.90        4.47      3.70 o
   4   8   9       54.22       29.21      5.05 o
   5   8   9      258.73      287.79     12.97 o
   6   8   9       62.40       64.31      7.08 o
   7   8   9      257.09      209.09     11.50 o
   8   8   9        0.00        3.14     18.67 o
   9   8   9       30.31       55.39     19.00 o
  10   8   9       28.81       60.71     20.51 o
  -8   9   9      129.82      135.77     22.28 o
  -7   9   9        1.20        0.30     15.60 o
  -6   9   9       22.69       14.63     12.09 o
  -5   9   9       39.89       28.82     11.41 o
  -4   9   9      308.89      289.91     15.17 o
  -3   9   9      804.68      770.66     25.77 o
  -2   9   9      399.95      512.23     20.21 o
  -1   9   9      949.27      917.80     15.13 o
   0   9   9       33.79       39.53      5.88 o
   1   9   9        1.41       13.35      5.35 o
   2   9   9      129.27      126.68      5.44 o
   3   9   9      209.24      222.37      7.87 o
   4   9   9        1.97       -2.01      5.26 o
   5   9   9        0.64        4.29      7.14 o
   6   9   9        3.81       25.66      8.69 o
   7   9   9        5.62        3.83     11.19 o
   8   9   9       93.94      146.86     21.31 o
   9   9   9       52.00       55.82     18.08 o
  10   9   9        4.38       43.48     21.24 o
  -8  10   9       48.42       59.11     22.33 o
  -7  10   9       38.31       43.31     18.94 o
  -6  10   9        0.34        7.87     12.95 o
  -5  10   9       56.83       24.32     14.78 o
  -4  10   9     1073.29     1010.75     33.44 o
  -3  10   9     1254.53     1351.04     36.81 o
  -2  10   9        0.02        6.71      9.34 o
  -1  10   9      544.17      628.64     12.82 o
   0  10   9     1859.50     1908.27     22.85 o
   1  10   9     2156.56     1836.19     97.72 o
   2  10   9     1100.92     1070.78     26.89 o
   3  10   9        7.08        9.88      8.24 o
   4  10   9       82.45       54.95      8.92 o
   5  10   9      614.99      633.46     17.39 o
   6  10   9      143.60      174.25     12.58 o
   7  10   9        0.75        9.72     15.91 o
   8  10   9       69.56       77.98     20.80 o
   9  10   9       89.68       89.38     21.26 o
  10  10   9       40.35       46.61     25.57 o
  -8  11   9      121.28      106.76     24.22 o
  -7  11   9      232.77      206.29     24.37 o
  -6  11   9      278.13      316.34     24.37 o
  -5  11   9      333.61      292.24     17.50 o
  -4  11   9        3.19       -1.62     13.30 o
  -3  11   9     1343.88     1340.49     49.87 o
  -2  11   9     1430.82     1469.10     25.89 o
  -1  11   9      391.88      421.97     13.41 o
   0  11   9        8.25        3.24      6.39 o
   1  11   9     1074.93     1119.62     16.98 o
   2  11   9     1920.02     1931.88     44.96 o
   3  11   9     1339.07     1361.14     19.30 o
   4  11   9      135.45      146.19     10.10 o
   5  11   9       56.28       66.32     11.74 o
   6  11   9      189.51      228.59     25.11 o
   7  11   9       29.40       59.06     14.39 o
   8  11   9        2.59       -4.58     13.70 o
   9  11   9        6.91       -4.83     15.29 o
  -7  12   9       34.12       51.53     21.78 o
  -6  12   9       39.72       29.26     20.58 o
  -5  12   9      227.26      199.91     18.57 o
  -4  12   9      907.27      947.42     25.14 o
  -3  12   9      277.28      263.08     18.20 o
  -2  12   9       75.09       87.91     14.39 o
  -1  12   9       36.79       35.69      9.86 o
   0  12   9      510.42      455.98     12.05 o
   1  12   9     1100.52     1065.82     16.95 o
   2  12   9      236.49      273.59     16.52 o
   3  12   9      111.37      114.91      9.34 o
   4  12   9      411.69      406.61     24.65 o
   5  12   9      520.35      597.61     23.85 o
   6  12   9      167.19      203.37     15.20 o
   7  12   9        5.51       23.29     12.16 o
   8  12   9        0.44      -15.32     15.32 o
   9  12   9       16.27        2.41     14.23 o
  -7  13   9      153.16      100.13     22.68 o
  -6  13   9      136.94      164.82     23.13 o
  -5  13   9       15.98        7.63     18.54 o
  -4  13   9       21.43       21.53     15.41 o
  -3  13   9     1005.82     1031.54     66.06 o
  -2  13   9      307.78      278.12     33.42 o
  -1  13   9      148.09      136.81     10.65 o
   0  13   9       59.41       27.56      8.02 o
   1  13   9       20.01       15.81      8.80 o
   2  13   9      543.29      546.38     14.27 o
   3  13   9      142.54      114.94     13.56 o
   4  13   9       16.86        3.47     13.15 o
   5  13   9        2.31      -11.11     12.64 o
   6  13   9       11.20       18.33     12.26 o
   7  13   9       20.64       32.01     13.70 o
   8  13   9        9.31       11.83     14.20 o
  -7  14   9       46.36       61.46     14.70 o
  -6  14   9       61.94       68.34     13.19 o
  -5  14   9       21.01       28.01     19.49 o
  -4  14   9        1.26       -8.02     19.04 o
  -3  14   9       14.10        5.02     14.97 o
  -2  14   9      154.39      166.90     16.10 o
  -1  14   9       53.70       54.19     10.28 o
   0  14   9        0.73       -7.77      7.77 o
   1  14   9      167.70      180.29     10.70 o
   2  14   9      261.46      311.27     16.66 o
   3  14   9       20.05       32.03     13.62 o
   4  14   9        0.62      -12.36     13.50 o
   5  14   9        1.50      -13.97     13.97 o
   6  14   9       46.54       39.78     15.11 o
   7  14   9       50.93       54.90     15.04 o
   8  14   9        1.78        2.03     15.64 o
  -6  15   9        0.27       19.64     20.29 o
  -5  15   9        1.44      -10.42     21.23 o
  -4  15   9        9.34       -7.53     19.69 o
  -3  15   9      192.04      164.62     24.52 o
  -2  15   9      235.05      226.18     25.17 o
  -1  15   9       33.02       26.11     10.67 o
   0  15   9        4.94       -3.79     15.77 o
   1  15   9        0.16      -10.43     10.43 o
   2  15   9      204.48      207.50     21.51 o
   3  15   9      241.88      277.79     17.43 o
   4  15   9       69.47       63.62     15.08 o
   5  15   9        1.55      -10.94     12.87 o
   6  15   9       20.82       19.71     13.36 o
   7  15   9       31.07       55.52     15.67 o
  -5  16   9       37.06       48.99     23.77 o
  -4  16   9       18.83       -3.99     20.83 o
  -3  16   9        5.45       10.22     24.12 o
  -2  16   9       69.64       92.82     18.90 o
  -1  16   9      177.92      197.68     21.47 o
   0  16   9      155.59      163.37     20.58 o
   1  16   9       29.64       37.60     13.06 o
   2  16   9        4.59       16.11     13.96 o
   3  16   9       13.27       55.96     15.57 o
   4  16   9       14.51       38.84     14.86 o
   5  16   9        4.37       -7.74     15.78 o
   6  16   9        0.05       -6.81     15.76 o
  -4  17   9        0.09        0.25     22.53 o
  -3  17   9       84.52       76.90     24.47 o
  -2  17   9      286.20      261.15     23.85 o
  -1  17   9       89.10       89.19     21.32 o
   0  17   9        9.73       -0.47     20.41 o
   1  17   9       72.73       58.25     17.11 o
   2  17   9      183.73      230.77     21.27 o
   3  17   9      247.38      299.04     20.47 o
   4  17   9       34.54       48.40     18.60 o
   5  17   9       16.82        5.60     16.81 o
  -2  18   9       24.11       16.06     20.37 o
  -1  18   9      324.04      368.89     36.73 o
   0  18   9      104.03      112.10     22.45 o
   1  18   9       18.49        0.68     19.56 o
   2  18   9       18.48       19.86     16.56 o
   3  18   9       97.26      137.54     18.69 o
  -3 -13  10       26.74       27.73     15.96 o
  -2 -13  10       53.30       40.45     15.46 o
  -1 -13  10       10.28        4.29     25.62 o
   0 -13  10        0.72       -6.85     17.69 o
   1 -13  10       41.38       42.81     19.63 o
   2 -13  10       81.33       86.11     19.43 o
   3 -13  10       19.50       24.31     18.86 o
  -4 -12  10       70.79       74.89     17.00 o
  -3 -12  10        4.33        6.64     14.40 o
  -2 -12  10        8.88       12.77     14.50 o
  -1 -12  10        0.58       -6.07     14.80 o
   0 -12  10       56.94       74.93     17.27 o
   1 -12  10       97.05      109.88     18.77 o
   2 -12  10       33.86       39.00     18.89 o
   3 -12  10        0.16       19.55     19.02 o
   4 -12  10       29.89       30.14     19.61 o
   5 -12  10        4.64       -2.14     19.22 o
  -6 -11  10        3.20        4.59     27.71 o
  -5 -11  10       10.89       -0.60     20.09 o
  -4 -11  10        0.03       -0.54     13.78 o
  -3 -11  10        3.14       -3.46     11.83 o
  -2 -11  10       91.16       71.83     14.82 o
  -1 -11  10      123.35      109.91     15.55 o
   0 -11  10       83.46       79.78     12.38 o
   1 -11  10       14.37        8.38     11.74 o
   2 -11  10       80.20       77.03     18.58 o
   3 -11  10      112.07      142.62     21.30 o
   4 -11  10       71.96       86.60     18.26 o
   5 -11  10        2.95       21.39     23.10 o
   6 -11  10       20.46       25.94     19.22 o
  -6 -10  10        0.49       -7.13     27.86 o
  -5 -10  10        0.49        8.07     20.43 o
  -4 -10  10       20.53       12.04     13.55 o
  -3 -10  10        2.95       -1.77     11.93 o
  -2 -10  10       42.89       38.19     14.31 o
  -1 -10  10        9.02        5.36     11.39 o
   0 -10  10      141.77      152.80     10.69 o
   1 -10  10      404.95      364.32     17.81 o
   2 -10  10       46.48       52.34     16.19 o
   3 -10  10       22.25       30.41     16.03 o
   4 -10  10       59.16       65.21     17.73 o
   5 -10  10       45.96       50.86     19.10 o
   6 -10  10       30.82       13.42     18.21 o
   7 -10  10        4.18       23.56     19.60 o
  -7  -9  10        4.77        2.54     30.90 o
  -6  -9  10        2.86        9.72     27.41 o
  -5  -9  10        7.24        5.51     13.34 o
  -4  -9  10        9.55       24.68     13.83 o
  -3  -9  10       32.72       36.46     14.11 o
  -2  -9  10       98.30       70.36     10.18 o
  -1  -9  10        0.96        5.56      8.75 o
   0  -9  10       86.11       76.09      9.42 o
   1  -9  10       48.00       51.28      9.25 o
   2  -9  10      215.66      210.97     17.79 o
   3  -9  10      353.02      324.46     20.82 o
   4  -9  10       12.13        7.78     16.14 o
   5  -9  10       47.59       34.93     15.87 o
   6  -9  10       20.37       -3.54     17.75 o
   7  -9  10       13.47       -4.62     20.68 o
  -8  -8  10        1.47       11.48     20.36 o
  -7  -8  10        4.37        8.24     18.43 o
  -6  -8  10       52.54       39.31     15.94 o
  -5  -8  10       81.79       73.17     29.11 o
  -4  -8  10      151.74      155.33     15.02 o
  -3  -8  10        2.47        2.07      9.35 o
  -2  -8  10       24.82       19.62     10.47 o
  -1  -8  10      156.33      150.15     10.59 o
   0  -8  10       59.35       51.72      9.24 o
   1  -8  10      245.48      227.04     20.02 o
   2  -8  10       42.54       48.26     15.67 o
   3  -8  10      197.26      201.08     18.33 o
   4  -8  10      314.14      366.42     47.87 o
   5  -8  10      198.36      194.46     23.13 o
   6  -8  10       13.88        4.33     16.28 o
   7  -8  10        3.10      -18.66     18.66 o
   8  -8  10        7.99        0.22     20.48 o
  -8  -7  10       38.61       65.50     22.24 o
  -7  -7  10       90.49      123.16     23.54 o
  -6  -7  10        4.77        6.62     16.17 o
  -5  -7  10        1.30       10.95     17.53 o
  -4  -7  10      109.93      124.90     12.86 o
  -3  -7  10      250.11      260.48     12.62 o
  -2  -7  10       88.56       82.54     11.46 o
  -1  -7  10       26.20       19.01      8.76 o
   0  -7  10       31.37       32.75      8.94 o
   1  -7  10      209.71      213.79     11.10 o
   2  -7  10      247.55      224.78     17.52 o
   3  -7  10      317.15      281.10     34.04 o
   4  -7  10        3.66       17.49     16.60 o
   5  -7  10        0.04       -5.52     17.90 o
   6  -7  10       39.79       36.14     16.01 o
   7  -7  10       20.63       16.97     17.67 o
   8  -7  10       71.34      107.82     20.74 o
   9  -7  10       13.15       23.12     20.51 o
  -9  -6  10       13.25       13.24     18.80 o
  -8  -6  10       12.11       22.79     19.91 o
  -7  -6  10        5.07       19.19     20.39 o
  -6  -6  10       24.70       17.01     10.70 o
  -5  -6  10       15.43        3.77      8.00 o
  -4  -6  10      227.64      237.72     13.89 o
  -3  -6  10      114.86      120.12     10.00 o
  -2  -6  10      151.67      142.02     11.29 o
  -1  -6  10      345.82      313.97     10.73 o
   0  -6  10      185.17      161.56     16.38 o
   1  -6  10      888.73      839.67     17.45 o
   2  -6  10      204.32      196.99     16.41 o
   3  -6  10      263.73      266.57     18.44 o
   4  -6  10      425.95      411.77     28.13 o
   5  -6  10       97.23       83.61     16.84 o
   6  -6  10      206.02      207.75     36.61 o
   7  -6  10       80.51      104.10     18.45 o
   8  -6  10       42.38       51.35     27.21 o
   9  -6  10       83.25       90.45     22.95 o
  -9  -5  10        0.01      -17.91     17.91 o
  -8  -5  10       11.65       21.35     19.91 o
  -7  -5  10       20.45       32.93     12.21 o
  -6  -5  10        4.48       -4.31     10.34 o
  -5  -5  10        0.07      -15.36     15.36 o
  -4  -5  10        2.58       -5.42      9.24 o
  -3  -5  10       23.09       27.43      8.40 o
  -2  -5  10      648.02      641.90     13.14 o
  -1  -5  10        0.76        1.47      7.18 o
   0  -5  10        0.05        4.62      7.16 o
   1  -5  10        4.16        9.87      5.31 o
   2  -5  10       56.83       51.02     13.83 o
   3  -5  10     1063.38     1078.99     32.67 o
   4  -5  10      440.32      433.14     21.42 o
   5  -5  10       23.98       36.55     15.80 o
   6  -5  10       15.79       25.82     16.77 o
   7  -5  10      158.24      165.78     19.06 o
   8  -5  10      120.75      124.04     31.10 o
   9  -5  10        2.03       24.11     21.48 o
  -9  -4  10        6.31       -0.59     16.04 o
  -8  -4  10        9.71        3.71     11.31 o
  -7  -4  10        5.15        3.49     11.82 o
  -6  -4  10       50.62       72.98     10.78 o
  -5  -4  10       25.42       20.88      7.46 o
  -4  -4  10       13.74        8.41     10.51 o
  -3  -4  10        9.29       -1.21      3.58 o
  -2  -4  10       18.60       28.74      5.91 o
  -1  -4  10      473.98      460.18     10.92 o
   0  -4  10      293.42      299.74      9.72 o
   1  -4  10      860.90      830.46     17.98 o
   2  -4  10      415.63      354.97     14.70 o
   3  -4  10      110.28      108.08     13.99 o
   4  -4  10       94.04       90.64     15.27 o
   5  -4  10      523.33      486.15     21.37 o
   6  -4  10      288.25      263.86     53.90 o
   7  -4  10        0.01        1.35     15.86 o
   8  -4  10       97.35      106.34     26.02 o
   9  -4  10      142.28      169.96     23.94 o
  10  -4  10        8.80       -6.46     21.74 o
 -10  -3  10        0.35      -16.80     16.80 o
  -9  -3  10        4.72       -7.10     11.92 o
  -8  -3  10       81.62       82.62     12.74 o
  -7  -3  10      151.70      158.13     12.49 o
  -6  -3  10       78.12       88.54     18.40 o
  -5  -3  10      286.58      238.34     11.08 o
  -4  -3  10      394.41      359.22     22.50 o
  -3  -3  10      282.23      308.51      8.41 o
  -2  -3  10      725.82      679.54      9.49 o
  -1  -3  10       27.57       34.44      5.38 o
   0  -3  10     1203.76     1166.38     16.64 o
   1  -3  10      604.24      590.73     18.39 o
   2  -3  10      235.73      225.52      9.37 o
   3  -3  10     1359.75     1437.02     24.95 o
   4  -3  10        2.78        8.88     12.78 o
   5  -3  10      992.11      963.58     25.84 o
   6  -3  10      280.53      287.89     20.66 o
   7  -3  10       14.04        2.68     14.82 o
   8  -3  10        0.14       -3.39     16.58 o
   9  -3  10       55.85       63.62     20.78 o
  10  -3  10       31.70       21.93     22.68 o
 -10  -2  10       19.40       -5.63     15.05 o
  -9  -2  10        2.87       -3.81     11.38 o
  -8  -2  10        9.76        6.30     10.07 o
  -7  -2  10       54.46       76.67     20.51 o
  -6  -2  10      694.07      730.95     21.74 o
  -5  -2  10      658.69      586.07     27.24 o
  -4  -2  10       62.97       29.40      8.74 o
  -3  -2  10       11.74       14.18      3.70 o
  -2  -2  10      213.86      223.61      7.52 o
  -1  -2  10     1124.44     1188.85     19.81 o
   0  -2  10      652.97      606.07     11.03 o
   1  -2  10      855.59      742.33     12.61 o
   2  -2  10      223.85      203.33      7.67 o
   3  -2  10      217.26      182.45     10.87 o
   4  -2  10      281.67      265.40     12.62 o
   5  -2  10       33.62       15.87     12.49 o
   6  -2  10        5.22       -2.91     13.08 o
   7  -2  10        0.28       -8.85     15.36 o
   8  -2  10       19.62       13.86     15.72 o
   9  -2  10       42.18       48.53     19.23 o
  10  -2  10        0.12        0.17     19.48 o
 -10  -1  10        2.65       23.29     14.84 o
  -9  -1  10        2.88       -4.20     10.97 o
  -8  -1  10      112.20      105.70     11.83 o
  -7  -1  10      230.06      237.22     13.36 o
  -6  -1  10      104.51      143.00     18.50 o
  -5  -1  10      195.13      164.61     13.35 o
  -4  -1  10     1551.54     1475.18     54.38 o
  -3  -1  10     2569.03     2536.72     43.14 o
  -2  -1  10     2403.13     2329.43     62.94 o
  -1  -1  10        3.43        2.86      3.76 o
   0  -1  10      859.39      755.46     13.71 o
   1  -1  10     2579.42     2652.32     22.93 o
   2  -1  10      129.41      111.65      6.73 o
   3  -1  10       11.22        8.72      8.94 o
   4  -1  10      207.87      182.99     11.64 o
   5  -1  10      693.41      630.54     17.00 o
   6  -1  10      491.13      549.66     18.44 o
   7  -1  10       22.16       14.18     13.79 o
   8  -1  10      114.89      116.19     17.19 o
   9  -1  10        0.28        6.62     17.41 o
  10  -1  10       14.03       12.16     14.60 o
 -10   0  10       33.27       15.29     13.00 o
  -9   0  10        8.39       -1.72     11.02 o
  -8   0  10        1.16       -0.70     10.33 o
  -7   0  10      141.76      123.71     13.07 o
  -6   0  10      230.76      260.51     12.93 o
  -5   0  10     2107.01     2002.90     56.79 o
  -4   0  10       12.36       10.55      3.73 o
  -3   0  10        0.47       -2.03      6.29 o
  -2   0  10     1547.31     1503.30     28.54 o
  -1   0  10     1818.93     1850.57     26.64 o
   0   0  10     1363.04     1378.97     21.13 o
   1   0  10      779.99      762.90     11.13 o
   2   0  10      224.82      221.00      6.30 o
   3   0  10      281.69      279.38      9.02 o
   4   0  10      174.31      152.45      8.13 o
   5   0  10      480.52      455.65     11.14 o
   6   0  10        7.23       -1.58     12.74 o
   7   0  10      111.86      132.59     15.13 o
   8   0  10       58.56       73.50     23.39 o
   9   0  10       14.90        6.97     12.09 o
  10   0  10       86.67      114.98     17.74 o
  11   0  10       19.83       31.95     25.17 o
 -10   1  10        2.32       -2.75     15.95 o
  -9   1  10        0.31       -9.58      9.58 o
  -8   1  10        0.39      -12.00     12.00 o
  -7   1  10      198.52      181.82     14.57 o
  -6   1  10       35.91       24.14     11.24 o
  -5   1  10        0.72       -3.49      4.34 o
  -4   1  10       47.89       48.62      6.39 o
  -3   1  10      304.46      264.10      9.25 o
  -2   1  10     1844.21     2073.75     24.27 o
  -1   1  10      306.99      294.66      9.03 o
   0   1  10      101.62      117.44      3.95 o
   1   1  10     1567.40     1625.66     13.44 o
   2   1  10      109.40      117.97      4.74 o
   3   1  10     1627.78     1613.66     17.36 o
   4   1  10      185.37      175.67      8.10 o
   5   1  10       89.39       87.93      7.09 o
   6   1  10      655.76      594.53     17.84 o
   7   1  10      121.08      142.23     12.68 o
   8   1  10      160.02      155.42     14.90 o
   9   1  10       14.05       30.24     12.74 o
  10   1  10       37.53       45.20     13.73 o
  11   1  10       99.83      108.76     16.00 o
 -10   2  10        8.93       -0.78     15.57 o
  -9   2  10        0.05      -10.92     10.92 o
  -8   2  10        2.23       -5.64      8.63 o
  -7   2  10        1.14       -2.02     10.37 o
  -6   2  10      119.87      106.19      6.75 o
  -5   2  10      504.96      447.16     14.61 o
  -4   2  10       70.01       68.18      6.67 o
  -3   2  10       69.08       57.10      6.34 o
  -2   2  10       37.13       36.05      6.73 o
  -1   2  10     1797.98     1846.38     40.67 o
   0   2  10     2923.17     3088.92     29.49 o
   1   2  10       16.93       17.82      3.06 o
   2   2  10      171.18      196.33      4.92 o
   3   2  10      625.95      672.32      9.34 o
   4   2  10     1731.28     1619.81     27.16 o
   5   2  10      525.71      437.22      9.06 o
   6   2  10        0.53        8.36     12.48 o
   7   2  10       25.33       35.49     14.28 o
   8   2  10      124.13      114.84     14.41 o
   9   2  10       70.73       81.33     15.42 o
  10   2  10        0.05        7.76     13.88 o
  11   2  10        2.53       11.88     21.37 o
 -10   3  10       39.77       33.36     16.29 o
  -9   3  10       56.38       44.80     10.58 o
  -8   3  10       13.92        4.34     10.00 o
  -7   3  10        3.92       -3.23      8.81 o
  -6   3  10       22.33       12.79      6.05 o
  -5   3  10      575.40      495.98     18.71 o
  -4   3  10        7.92        7.50      3.90 o
  -3   3  10      284.48      309.82     14.11 o
  -2   3  10       95.25      105.78      7.48 o
  -1   3  10      235.93      308.85      7.00 o
   0   3  10      920.81      961.54      9.05 o
   1   3  10     1014.50      997.65      9.23 o
   2   3  10      860.23      921.41      9.65 o
   3   3  10      219.34      187.77      9.12 o
   4   3  10        2.67       -2.58      9.34 o
   5   3  10      609.84      687.96     16.38 o
   6   3  10      835.93      791.59     19.08 o
   7   3  10      342.18      346.00     24.08 o
   8   3  10        0.78       -2.99     15.65 o
   9   3  10       14.11        2.30     13.43 o
  10   3  10       17.53       15.00     13.63 o
  11   3  10        5.36        1.07     16.07 o
 -10   4  10       32.10       31.41     14.92 o
  -9   4  10        0.15        7.60     13.89 o
  -8   4  10       22.13       19.81      9.83 o
  -7   4  10       51.90       49.43     10.15 o
  -6   4  10      228.30      180.60      7.08 o
  -5   4  10      933.16      931.03     43.31 o
  -4   4  10        0.12        3.96      6.99 o
  -3   4  10     1267.58     1234.81     27.29 o
  -2   4  10     1147.24     1113.25     31.79 o
  -1   4  10     2421.86     2412.62     40.03 o
   0   4  10     5080.62     5134.22     40.45 o
   1   4  10       15.11       18.46      3.24 o
   2   4  10     1418.14     1370.21     25.57 o
   3   4  10     1110.74      995.71     11.19 o
   4   4  10      455.61      440.15     13.47 o
   5   4  10       27.63       18.11     10.52 o
   6   4  10      618.09      547.05     16.70 o
   7   4  10     1098.37     1111.01     22.34 o
   8   4  10      301.72      263.10     16.01 o
   9   4  10        0.43       -1.14     12.25 o
  10   4  10        7.06       -0.36     12.87 o
  11   4  10        8.10        9.88     16.27 o
 -10   5  10       69.10      114.88     16.04 o
  -9   5  10      182.99      236.70     18.34 o
  -8   5  10      104.24      100.94     12.28 o
  -7   5  10        4.10       10.45      7.48 o
  -6   5  10       81.90       86.43      9.24 o
  -5   5  10      899.09      920.49     15.85 o
  -4   5  10     2001.37     1946.80     18.18 o
  -3   5  10      590.15      614.47     19.17 o
  -2   5  10        0.13        7.07      3.28 o
  -1   5  10     1085.76      983.26      7.99 o
   0   5  10     1772.23     1804.44     22.19 o
   1   5  10     1348.34     1311.06     13.74 o
   2   5  10      443.75      431.84      8.45 o
   3   5  10       85.27       65.80      7.73 o
   4   5  10       99.16      106.01      9.00 o
   5   5  10      965.50      902.29     19.34 o
   6   5  10        7.96        8.64     10.49 o
   7   5  10      135.74       95.32     13.24 o
   8   5  10        3.40       -0.89     12.90 o
   9   5  10        6.70        2.50     11.61 o
  10   5  10        1.90       -8.03     13.79 o
  11   5  10        5.55       -2.32     13.15 o
 -10   6  10       47.06      137.97     30.43 o
  -9   6  10        0.90       30.27     16.12 o
  -8   6  10       10.07       33.16     11.75 o
  -7   6  10      209.04      210.43     16.69 o
  -6   6  10      615.44      630.82     21.53 o
  -5   6  10     1182.70     1232.01     28.90 o
  -4   6  10       70.45       71.40      6.57 o
  -3   6  10      600.28      626.67      8.65 o
  -2   6  10      150.29      143.10      7.17 o
  -1   6  10     2266.55     2229.52     23.63 o
   0   6  10     4398.76     4147.23     63.40 o
   1   6  10      306.04      228.86      9.57 o
   2   6  10      884.86      863.81      9.86 o
   3   6  10     1081.87     1005.16     11.90 o
   4   6  10      679.43      732.39     20.35 o
   5   6  10      507.05      447.65     16.12 o
   6   6  10      121.80      113.04      8.35 o
   7   6  10      194.63      167.17     11.03 o
   8   6  10      249.57      262.51     15.61 o
   9   6  10      100.35       94.15     13.61 o
  10   6  10       35.86       21.13     14.78 o
 -10   7  10        2.21        5.15     17.51 o
  -9   7  10      195.04      235.84     27.11 o
  -8   7  10       67.41      115.75     26.17 o
  -7   7  10        2.80       -0.19      9.94 o
  -6   7  10       91.15       81.77     12.31 o
  -5   7  10      462.69      407.75     20.82 o
  -4   7  10     1267.37     1406.76     17.31 o
  -3   7  10      139.09      129.80      5.98 o
  -2   7  10       45.84       32.16      4.52 o
  -1   7  10       39.81       22.46      4.15 o
   0   7  10      629.92      537.49     16.98 o
   1   7  10      916.94      969.55     11.95 o
   2   7  10      322.21      298.17      8.03 o
   3   7  10       77.28       49.95      3.84 o
   4   7  10      183.92      216.11      9.54 o
   5   7  10       22.53       29.95      6.00 o
   6   7  10      343.44      331.41      8.67 o
   7   7  10       91.45       68.46     11.90 o
   8   7  10        1.77        3.57     11.48 o
   9   7  10        8.21       15.17     13.33 o
  10   7  10       15.21       32.13     17.98 o
  -9   8  10        0.67        9.17     24.67 o
  -8   8  10       75.18       82.54     19.29 o
  -7   8  10        0.26       -0.62      9.21 o
  -6   8  10       21.32       22.27      8.51 o
  -5   8  10       14.96        6.34      8.19 o
  -4   8  10       32.31       50.73     10.58 o
  -3   8  10       56.58       43.82      6.80 o
  -2   8  10        8.07       10.57      5.11 o
  -1   8  10      317.36      260.13      7.71 o
   0   8  10      578.22      552.80     19.47 o
   1   8  10      320.67      317.84      8.41 o
   2   8  10      287.36      257.47      7.76 o
   3   8  10      204.52      219.23      6.32 o
   4   8  10      643.02      561.04      9.71 o
   5   8  10      924.05      944.61     20.51 o
   6   8  10      201.48      183.01     11.19 o
   7   8  10        3.65        2.03      9.21 o
   8   8  10      304.52      287.32     20.98 o
   9   8  10       74.72      106.94     21.95 o
  10   8  10       40.40       99.63     21.59 o
  -9   9  10       92.83      125.70     25.87 o
  -8   9  10      148.18      138.11     20.29 o
  -7   9  10        0.05       -2.72     12.09 o
  -6   9  10       30.92       23.56     10.73 o
  -5   9  10      190.24      197.35     17.17 o
  -4   9  10      818.84      919.87     20.85 o
  -3   9  10       50.21       28.43     11.10 o
  -2   9  10       54.36       19.30      8.86 o
  -1   9  10        0.30       -0.14      4.81 o
   0   9  10      616.70      523.95     10.64 o
   1   9  10      665.28      581.91     20.80 o
   2   9  10      603.65      557.85     20.55 o
   3   9  10        1.36       -6.43      6.43 o
   4   9  10      261.80      255.54      8.57 o
   5   9  10      685.56      647.89     16.30 o
   6   9  10      579.25      561.71     25.75 o
   7   9  10      116.16      118.60     13.87 o
   8   9  10        5.67       18.02     12.92 o
   9   9  10      104.54      159.57     23.61 o
  10   9  10       40.89       73.81     21.14 o
  -9  10  10       47.75       53.93     22.68 o
  -7  10  10      214.31      188.16     17.52 o
  -6  10  10      164.54      163.53     13.48 o
  -5  10  10       86.27       73.83     13.22 o
  -4  10  10      287.93      269.15     16.63 o
  -3  10  10      890.08      905.34     21.60 o
  -2  10  10      147.23      154.57     11.49 o
  -1  10  10        6.54        3.29      7.53 o
   0  10  10       72.09       62.30      5.29 o
   1  10  10      261.26      283.53      8.59 o
   2  10  10      607.97      621.61     14.93 o
   3  10  10      213.21      207.24     10.67 o
   4  10  10       10.49        4.99      9.10 o
   5  10  10       12.92       21.04     10.60 o
   6  10  10       43.47       57.17     11.12 o
   7  10  10       18.70       15.75     18.60 o
   8  10  10       10.44       10.56     17.45 o
   9  10  10        0.18       23.20     20.29 o
  -7  11  10        2.29        2.04     19.94 o
  -6  11  10       34.34       19.80     13.77 o
  -5  11  10      110.15      122.41     15.79 o
  -4  11  10      806.66      774.00     22.46 o
  -3  11  10      654.49      644.92     35.11 o
  -2  11  10      108.24      105.86     12.00 o
  -1  11  10      512.28      438.15     13.16 o
   0  11  10     1896.16     1973.21     21.43 o
   1  11  10     1284.27     1301.06     18.24 o
   2  11  10       15.34       26.98      9.83 o
   3  11  10       45.09       51.13      9.65 o
   4  11  10      416.22      392.11     12.99 o
   5  11  10      378.94      388.23     14.55 o
   6  11  10       77.35       69.92     13.94 o
   7  11  10        1.59       -8.27     14.52 o
   8  11  10       36.12       25.81     13.21 o
   9  11  10       38.28       21.27     13.82 o
  -6  12  10      233.79      233.75     24.57 o
  -5  12  10      155.86      140.42     20.43 o
  -4  12  10      105.29      111.79     16.54 o
  -3  12  10     1237.15     1268.70     56.87 o
  -2  12  10     1453.99     1345.61     58.04 o
  -1  12  10      344.53      328.60     13.19 o
   0  12  10       28.19       15.85      8.60 o
   1  12  10      840.92      868.30     16.02 o
   2  12  10     1235.87     1336.54     45.41 o
   3  12  10      102.11      101.73      9.80 o
   4  12  10       90.58       84.97      9.95 o
   5  12  10       11.71       51.23     14.27 o
   6  12  10       30.07       50.70     15.02 o
   7  12  10       20.56       24.23     14.43 o
   8  12  10        0.04      -11.39     16.39 o
   9  12  10        0.37      -16.23     16.23 o
  -6  13  10       23.99        2.59     22.28 o
  -5  13  10       54.69       41.89     14.74 o
  -4  13  10      456.23      414.27     29.53 o
  -3  13  10      231.37      293.55     19.57 o
  -2  13  10      142.67      189.62     15.95 o
  -1  13  10      141.81      143.17     11.03 o
   0  13  10      179.98      163.99      9.73 o
   1  13  10      625.38      630.93     16.80 o
   2  13  10      120.87      127.10     12.86 o
   3  13  10       37.16       35.48      9.09 o
   4  13  10        7.28       -5.71     12.93 o
   5  13  10       32.91       40.78     14.28 o
   6  13  10       86.12       93.82     14.76 o
   7  13  10       38.71       34.01     13.04 o
   8  13  10        1.00      -14.29     14.29 o
  -6  14  10       23.55        5.93     18.99 o
  -5  14  10       10.95       11.71     17.89 o
  -4  14  10       26.65       10.10     14.12 o
  -3  14  10      281.56      252.38     17.10 o
  -2  14  10      381.94      387.30     18.51 o
  -1  14  10        0.34       -9.36     10.48 o
   0  14  10        0.33       -8.91      8.91 o
   1  14  10       62.76       78.83      9.50 o
   2  14  10      272.48      304.76     15.96 o
   3  14  10      308.22      276.31     26.18 o
   4  14  10       16.15        5.88     13.22 o
   5  14  10       13.03       -5.94     12.83 o
   6  14  10        9.96       16.88     13.65 o
   7  14  10       41.19       62.23     14.36 o
  -6  15  10       62.67       70.52     21.88 o
  -5  15  10       11.76       14.70     20.48 o
  -4  15  10       34.31       39.22     21.18 o
  -3  15  10       21.69       14.14     15.42 o
  -2  15  10        4.39       21.49     12.62 o
  -1  15  10       85.68      102.46     12.22 o
   0  15  10       11.52       -9.38      9.38 o
   1  15  10        0.75      -12.13     12.13 o
   2  15  10       59.04       73.73     14.03 o
   3  15  10        0.42       19.34     13.38 o
   4  15  10       31.12       35.72     14.72 o
   5  15  10       23.80       -3.20     15.74 o
   6  15  10       15.62       34.82     15.18 o
   7  15  10       32.74       67.08     21.06 o
  -5  16  10        5.30      -11.41     20.43 o
  -4  16  10        3.11        9.47     22.13 o
  -3  16  10      127.02      139.90     24.42 o
  -2  16  10      272.18      282.64     21.20 o
  -1  16  10      154.80      147.41     20.90 o
   0  16  10        2.42       -8.89     18.25 o
   1  16  10       57.04       31.36     13.00 o
   2  16  10      206.55      195.07     18.37 o
   3  16  10      291.20      272.10     17.20 o
   4  16  10       59.46       68.96     15.31 o
   5  16  10        3.94      -16.56     16.56 o
   6  16  10       64.27       59.82     18.01 o
  -3  17  10       15.60       20.68     24.52 o
  -2  17  10      140.68      169.15     22.43 o
  -1  17  10      215.18      241.17     24.23 o
   0  17  10      153.91      117.08     21.69 o
   1  17  10       11.74        7.48     15.22 o
   2  17  10       73.06       82.08     18.13 o
   3  17  10      108.16      164.44     19.70 o
   4  17  10      119.99      129.70     18.02 o
  -1  18  10      109.86      153.34     23.97 o
   0  18  10        4.12       -2.51     20.81 o
   1  18  10       27.16      -13.94     20.05 o
   2  18  10      181.22      185.95     18.86 o
  -1 -13  11        0.15      -14.90     24.47 o
   0 -13  11        0.62      -21.83     21.83 o
   1 -13  11       36.89       33.75     17.83 o
  -3 -12  11       51.20       41.02     26.91 o
  -2 -12  11       21.89       13.69     15.92 o
  -1 -12  11        3.04        2.69     21.78 o
   0 -12  11        9.04        3.42     17.91 o
   1 -12  11        0.77       -2.61     17.44 o
   2 -12  11      110.62      125.67     21.83 o
   3 -12  11      111.11      129.98     21.00 o
   4 -12  11       34.20       73.98     21.71 o
  -5 -11  11        2.52       -0.85     25.82 o
  -4 -11  11       22.87       12.96     26.12 o
  -3 -11  11        9.51       23.84     14.85 o
  -2 -11  11        0.03       -0.94     13.83 o
  -1 -11  11       19.48       16.54     13.98 o
   0 -11  11        0.39        0.18     16.37 o
   1 -11  11       41.81       27.39     17.11 o
   2 -11  11       30.90       26.48     12.29 o
   3 -11  11       21.30       44.10     19.28 o
   4 -11  11       73.08       95.71     19.60 o
   5 -11  11       26.80       19.80     28.09 o
  -6 -10  11        3.39       -1.79     28.11 o
  -5 -10  11       26.29       40.17     26.27 o
  -4 -10  11       39.84       35.39     25.77 o
  -3 -10  11       25.30       25.43     14.02 o
  -2 -10  11       46.66       50.38     14.23 o
  -1 -10  11        1.23       -4.18     11.96 o
   0 -10  11        0.67        6.77      8.81 o
   1 -10  11        1.99       12.05     11.32 o
   2 -10  11      165.65      182.62     19.94 o
   3 -10  11       87.60       91.31     19.62 o
   4 -10  11        6.44       10.48     16.56 o
   5 -10  11        0.19       -8.12     19.12 o
   6 -10  11        2.19        6.17     20.24 o
  -7  -9  11        1.86        9.47     31.00 o
  -6  -9  11       13.48        6.43     25.47 o
  -5  -9  11        5.67       13.11     27.26 o
  -4  -9  11       99.24       92.95     24.62 o
  -3  -9  11        3.09       -4.53     12.84 o
  -2  -9  11       33.24       35.28     14.00 o
  -1  -9  11      318.67      319.23     13.63 o
   0  -9  11       43.84       32.25      9.31 o
   1  -9  11       15.81       11.43      8.84 o
   2  -9  11        4.79       -0.79     15.83 o
   3  -9  11      101.30       77.37     17.80 o
   4  -9  11      124.72      143.75     19.28 o
   5  -9  11        0.93        6.13     16.40 o
   6  -9  11        3.65        4.27     16.57 o
   7  -9  11        0.52       -1.67     17.59 o
  -7  -8  11       29.93       32.93     17.31 o
  -6  -8  11        2.85       12.09     23.08 o
  -5  -8  11       35.52       22.78     21.28 o
  -4  -8  11        9.80       13.00     13.60 o
  -3  -8  11      131.33      150.17     11.52 o
  -2  -8  11      220.95      200.02     12.34 o
  -1  -8  11       54.90       73.20      9.88 o
   0  -8  11      198.34      217.20     11.29 o
   1  -8  11       14.44        1.70      8.77 o
   2  -8  11       85.39       53.30     15.08 o
   3  -8  11       34.11       50.57     15.74 o
   4  -8  11        2.76        4.23     16.59 o
   5  -8  11       30.92       12.04     17.65 o
   6  -8  11        1.51       -7.46     18.14 o
   7  -8  11        4.39       -9.05     19.58 o
  -8  -7  11        8.82       55.52     23.89 o
  -7  -7  11        9.88       23.23     21.37 o
  -6  -7  11      112.41      139.96     22.41 o
  -5  -7  11       37.83       29.61     19.94 o
  -4  -7  11       79.82       67.14      8.91 o
  -3  -7  11        4.12        3.86      9.47 o
  -2  -7  11       97.88       89.31     11.03 o
  -1  -7  11      390.69      386.91     12.57 o
   0  -7  11      418.29      436.96     14.76 o
   1  -7  11       32.54       27.55      9.30 o
   2  -7  11       12.10        8.92     14.16 o
   3  -7  11      235.83      216.67     29.73 o
   4  -7  11      197.80      179.57     19.05 o
   5  -7  11       58.87       68.67     18.70 o
   6  -7  11       39.58       32.17     16.79 o
   7  -7  11       11.87        8.25     19.91 o
   8  -7  11       10.25       27.42     21.36 o
  -8  -6  11        9.20       46.09     21.80 o
  -7  -6  11       56.72       90.07     21.86 o
  -6  -6  11        5.38        7.85     19.99 o
  -5  -6  11       16.35       10.91     10.84 o
  -4  -6  11        4.79       16.48      7.97 o
  -3  -6  11      318.72      296.89     13.07 o
  -2  -6  11      749.70      737.72     20.68 o
  -1  -6  11       11.32       10.46      8.68 o
   0  -6  11        8.12        8.49      8.20 o
   1  -6  11       26.89       12.34     10.67 o
   2  -6  11      479.27      432.09     19.68 o
   3  -6  11      620.74      654.55     52.33 o
   4  -6  11        2.40       16.70     21.46 o
   5  -6  11       62.86       71.81     18.56 o
   6  -6  11       40.19       29.50     17.44 o
   7  -6  11      168.12      172.97     20.68 o
   8  -6  11      108.39      123.18     22.20 o
   9  -6  11       21.41       39.22     23.71 o
  -9  -5  11        2.06       -1.88     21.53 o
  -8  -5  11       32.73       45.26     20.13 o
  -7  -5  11        4.81       10.04     20.03 o
  -6  -5  11       10.19       -5.81     11.78 o
  -5  -5  11       22.63       11.88     10.70 o
  -4  -5  11       71.95       44.00      8.33 o
  -3  -5  11      637.91      615.80     30.79 o
  -2  -5  11       11.90       10.07      8.81 o
  -1  -5  11      373.69      352.12     12.82 o
   0  -5  11      431.06      489.28     12.18 o
   1  -5  11      187.82      171.69     11.84 o
   2  -5  11      158.91      155.15     15.13 o
   3  -5  11        1.30        2.04     15.43 o
   4  -5  11     1694.15     1726.70    106.98 o
   5  -5  11      518.56      507.40     23.95 o
   6  -5  11       63.84       60.73     20.16 o
   7  -5  11        0.47       19.36     16.00 o
   8  -5  11      102.72       93.57     21.36 o
   9  -5  11      139.64      181.14     31.77 o
  -9  -4  11        5.20       -9.65     16.25 o
  -8  -4  11        0.07        1.06     12.16 o
  -7  -4  11       23.87       27.01     12.63 o
  -6  -4  11        1.42      -10.64     10.69 o
  -5  -4  11        4.96      -11.24     11.24 o
  -4  -4  11        0.18       -7.45      7.45 o
  -3  -4  11       11.65        5.72      7.91 o
  -2  -4  11     1031.46      982.25     16.23 o
  -1  -4  11       83.06       80.38      7.91 o
   0  -4  11      179.82      185.77      8.86 o
   1  -4  11      103.27       90.54      6.46 o
   2  -4  11      707.48      788.21     20.30 o
   3  -4  11     1062.62      977.77     23.36 o
   4  -4  11       61.13       59.46     16.51 o
   5  -4  11      174.46      253.25     57.49 o
   6  -4  11      305.28      320.82     21.22 o
   7  -4  11       55.54       35.26     15.42 o
   8  -4  11       25.05       26.93     17.28 o
   9  -4  11       11.66       23.23     22.66 o
  -9  -3  11       11.96        3.54     12.06 o
  -8  -3  11        1.42       -2.87     10.86 o
  -7  -3  11        0.11       -1.75     10.86 o
  -6  -3  11      122.15      133.16     13.46 o
  -5  -3  11        1.57       -1.06     13.67 o
  -4  -3  11       12.20       -8.00      8.00 o
  -3  -3  11      244.14      203.19      6.50 o
  -2  -3  11        6.09        3.24      5.18 o
  -1  -3  11      527.71      516.30     11.44 o
   0  -3  11      164.00      182.05     11.07 o
   1  -3  11       17.72       19.95      5.73 o
   2  -3  11       45.94       55.63      7.68 o
   3  -3  11       13.14        6.72     12.77 o
   4  -3  11      568.59      514.15     29.43 o
   5  -3  11      470.32      538.61     60.90 o
   6  -3  11      123.60      142.49     17.56 o
   7  -3  11        4.95       -2.61     15.20 o
   8  -3  11        8.65        4.27     15.66 o
   9  -3  11       17.24       12.32     19.46 o
  10  -3  11        2.97       -0.71     19.59 o
  -9  -2  11       10.71        1.60     11.50 o
  -8  -2  11       26.62       26.31     10.96 o
  -7  -2  11       79.60       78.10     11.69 o
  -6  -2  11       12.54       33.60     11.58 o
  -5  -2  11      470.95      426.41     24.78 o
  -4  -2  11      390.04      338.08     11.46 o
  -3  -2  11      196.05      188.15      7.19 o
  -2  -2  11      530.35      501.82     26.89 o
  -1  -2  11        0.55        2.52      4.81 o
   0  -2  11     1481.88     1495.98     23.17 o
   1  -2  11      991.19      928.21     15.99 o
   2  -2  11       65.83       52.89      6.05 o
   3  -2  11     1093.13     1021.46     17.24 o
   4  -2  11      298.51      263.49     13.04 o
   5  -2  11      795.10      734.86     27.16 o
   6  -2  11      103.93       93.59     14.71 o
   7  -2  11       25.95       -1.09     16.66 o
   8  -2  11        8.78       -3.84     16.73 o
   9  -2  11        6.10       -1.93     16.90 o
  10  -2  11       20.97       13.41     20.81 o
 -10  -1  11       57.85       50.31     15.99 o
  -9  -1  11        9.48       10.45     11.87 o
  -8  -1  11        0.53       -3.07     10.82 o
  -7  -1  11       93.67      108.24     12.37 o
  -6  -1  11      409.93      488.57     21.92 o
  -5  -1  11      152.34      141.81     13.58 o
  -4  -1  11     1355.23     1267.04     22.18 o
  -3  -1  11     1223.15     1017.79     56.95 o
  -2  -1  11      860.60      769.62     15.86 o
  -1  -1  11     1003.20     1008.48     12.44 o
   0  -1  11      499.44      476.89      9.56 o
   1  -1  11        0.38        7.42      4.33 o
   2  -1  11      106.47      103.12      7.14 o
   3  -1  11        0.60       -3.65      9.00 o
   4  -1  11      102.96      105.78     10.89 o
   5  -1  11      161.47      180.11     15.35 o
   6  -1  11      100.71       76.87     13.61 o
   7  -1  11        2.60       -3.64     12.95 o
   8  -1  11       16.82        1.85     15.89 o
   9  -1  11       44.79       25.46     17.15 o
  10  -1  11        5.90        0.19     15.94 o
 -10   0  11        0.95       26.90     17.40 o
  -9   0  11       39.34       28.10     12.46 o
  -8   0  11       89.40       56.43     10.92 o
  -7   0  11      129.47      130.83     18.88 o
  -6   0  11       57.39       75.92     10.95 o
  -5   0  11       36.86       53.26     11.30 o
  -4   0  11      535.69      494.78     22.64 o
  -3   0  11      230.81      235.52     11.17 o
  -2   0  11      111.17      113.59      7.09 o
  -1   0  11        9.20       12.02      5.14 o
   0   0  11      583.60      499.51      8.27 o
   1   0  11     1119.97     1191.39     11.39 o
   2   0  11     1510.27     1575.90     28.32 o
   3   0  11      966.46      946.06     20.53 o
   4   0  11      202.68      157.52     13.19 o
   5   0  11      160.72      131.21     13.05 o
   6   0  11       90.94       77.31     13.83 o
   7   0  11      372.87      348.73     17.86 o
   8   0  11      139.33      151.55     15.99 o
   9   0  11        0.02       -8.98     12.02 o
  10   0  11       68.25       90.34     16.04 o
 -10   1  11       31.81       32.09     15.79 o
  -9   1  11        2.22       -8.34     10.57 o
  -8   1  11        1.17       -5.01     10.41 o
  -7   1  11       41.82       51.74     11.63 o
  -6   1  11      569.76      570.77     30.30 o
  -5   1  11      127.43      144.94     11.71 o
  -4   1  11       14.55        0.06      5.73 o
  -3   1  11        0.31        5.11      6.19 o
  -2   1  11      296.57      292.63      8.16 o
  -1   1  11     2603.21     2542.04     23.18 o
   0   1  11      688.45      622.37      9.17 o
   1   1  11       28.98       37.52      4.49 o
   2   1  11       25.24       29.02      5.33 o
   3   1  11       89.80       88.60      7.27 o
   4   1  11      227.69      191.50      9.64 o
   5   1  11      426.57      422.49     12.67 o
   6   1  11      179.65      145.69     12.10 o
   7   1  11      371.89      380.77     18.86 o
   8   1  11      168.43      195.74     17.10 o
   9   1  11       61.26       61.88     14.86 o
  10   1  11       48.34       65.61     16.33 o
 -10   2  11        6.99      -12.37     15.69 o
  -9   2  11        3.97      -13.91     13.91 o
  -8   2  11        6.19       -9.04      9.04 o
  -7   2  11        5.73       -1.17     10.48 o
  -6   2  11        2.98       -5.16     10.27 o
  -5   2  11      112.74       90.81     11.61 o
  -4   2  11      287.73      294.53      9.47 o
  -3   2  11      165.95      143.23      7.10 o
  -2   2  11      360.63      329.83     11.45 o
  -1   2  11      359.45      384.95     14.02 o
   0   2  11       72.79       69.94      3.49 o
   1   2  11      145.12      134.40      4.58 o
   2   2  11      843.58      831.22     10.18 o
   3   2  11      470.89      449.45      8.94 o
   4   2  11      287.20      335.61     11.07 o
   5   2  11      140.39      156.97     12.70 o
   6   2  11      369.68      380.13     15.86 o
   7   2  11      422.46      404.96     20.36 o
   8   2  11      146.82      165.39     17.83 o
   9   2  11       30.10       32.97     14.64 o
  10   2  11       73.92       68.84     15.76 o
 -10   3  11        1.06      -15.47     15.47 o
  -9   3  11        2.91       -8.01     10.44 o
  -8   3  11        6.17       -1.91      9.85 o
  -7   3  11       17.50        7.68      9.79 o
  -6   3  11      628.19      639.36     22.29 o
  -5   3  11      295.93      273.15     12.54 o
  -4   3  11        0.04       -0.59      7.32 o
  -3   3  11        3.20       -6.93      6.93 o
  -2   3  11       70.80       96.13      6.58 o
  -1   3  11     3210.48     3083.49     27.29 o
   0   3  11     1729.17     1759.59     27.65 o
   1   3  11      190.31      210.29      5.30 o
   2   3  11      468.61      392.26      7.60 o
   3   3  11      626.41      679.18     12.89 o
   4   3  11      826.13      742.19     14.26 o
   5   3  11       14.05       21.51     10.01 o
   6   3  11      236.77      212.34     21.06 o
   7   3  11      120.77      124.51     15.55 o
   8   3  11       63.97       58.20     14.74 o
   9   3  11       27.34       23.42     14.37 o
  10   3  11        0.05       -5.15     14.26 o
 -10   4  11       13.61       26.18     14.68 o
  -9   4  11       66.88       76.75     15.17 o
  -8   4  11       30.53       31.87     10.87 o
  -7   4  11       12.21       13.39      9.58 o
  -6   4  11        3.06        6.59      9.45 o
  -5   4  11      565.00      588.24     24.56 o
  -4   4  11     1199.22     1238.95     22.34 o
  -3   4  11       50.81       71.65      7.85 o
  -2   4  11        0.17        0.89      6.97 o
  -1   4  11        6.23       10.78      2.47 o
   0   4  11     1807.19     1721.67     29.37 o
   1   4  11     1320.87     1245.12     20.04 o
   2   4  11        3.73        2.03      3.98 o
   3   4  11       32.63       33.70      5.61 o
   4   4  11      214.55      201.41      9.95 o
   5   4  11       13.64        5.20      9.81 o
   6   4  11        2.14       -6.71     11.33 o
   7   4  11        0.68        8.52     12.47 o
   8   4  11        3.28       -4.51     13.08 o
   9   4  11        4.91       -0.89     12.36 o
  10   4  11        1.93       -8.50     12.95 o
 -10   5  11       67.93       78.76     22.57 o
  -9   5  11        7.20       47.26     17.50 o
  -8   5  11       84.01      108.08     24.11 o
  -7   5  11      123.13      115.43     13.32 o
  -6   5  11      509.00      510.84     26.81 o
  -5   5  11      963.77      959.80     21.48 o
  -4   5  11      122.78      117.79     11.01 o
  -3   5  11     1247.33     1124.02     26.49 o
  -2   5  11     1888.84     1779.13     50.22 o
  -1   5  11     2405.08     2378.26     24.14 o
   0   5  11        0.88        3.40      5.96 o
   1   5  11      931.95      865.30      9.42 o
   2   5  11     2902.75     2851.64     18.42 o
   3   5  11     1300.99     1167.46     25.67 o
   4   5  11      452.01      438.18     12.63 o
   5   5  11       38.56       30.69      8.41 o
   6   5  11      134.92       90.83     12.02 o
   7   5  11       59.59       58.42     13.62 o
   8   5  11       28.27       26.21     12.60 o
   9   5  11        0.32        9.41     12.26 o
  10   5  11        3.71       -5.42     14.51 o
  -9   6  11      259.53      365.67     46.92 o
  -8   6  11       94.97      103.31     20.94 o
  -7   6  11       63.80       74.95     14.33 o
  -6   6  11       56.44       64.87     13.83 o
  -5   6  11      203.18      201.25     10.68 o
  -4   6  11     2027.18     2018.04     23.45 o
  -3   6  11      644.87      620.08     22.29 o
  -2   6  11      532.40      459.61     11.53 o
  -1   6  11      998.48      951.54     10.92 o
   0   6  11     1709.94     1774.17     25.03 o
   1   6  11     1372.94     1273.96     13.91 o
   2   6  11        3.11        5.27      5.34 o
   3   6  11      194.10      170.55      6.89 o
   4   6  11       57.86       60.44      5.49 o
   5   6  11      174.32      159.91      5.77 o
   6   6  11      134.62      123.11      6.64 o
   7   6  11       42.04       14.63     12.06 o
   8   6  11        3.78        4.46     12.87 o
   9   6  11        0.13       16.92     13.74 o
  10   6  11        0.03      -14.90     14.90 o
  -9   7  11        3.64       22.47     14.37 o
  -8   7  11       44.80       73.65     20.61 o
  -7   7  11       33.04       16.73     14.65 o
  -6   7  11      212.01      197.10     15.51 o
  -5   7  11      362.56      378.05     12.19 o
  -4   7  11       72.59       71.65      8.73 o
  -3   7  11      229.15      237.21      6.69 o
  -2   7  11       17.14       19.60      4.45 o
  -1   7  11     1852.52     1893.57     11.87 o
   0   7  11      914.31      819.33     13.44 o
   1   7  11        3.13        6.47      7.60 o
   2   7  11      144.46      150.06      6.61 o
   3   7  11      331.65      313.52      7.02 o
   4   7  11      782.98      755.89     20.45 o
   5   7  11      536.85      488.70     13.01 o
   6   7  11       57.19       41.47      9.89 o
   7   7  11      286.53      258.64     13.63 o
   8   7  11       67.66      102.90     14.46 o
   9   7  11       76.54      111.67     32.72 o
  10   7  11       22.45       22.56     19.49 o
  -9   8  11       45.24       33.64     23.03 o
  -8   8  11        9.57       25.86     17.34 o
  -7   8  11        0.20       -7.78     13.12 o
  -6   8  11        0.29       -0.30     12.34 o
  -5   8  11      343.80      384.83     12.30 o
  -4   8  11      380.45      354.55     11.42 o
  -3   8  11      952.43      984.98     24.99 o
  -2   8  11      178.12      165.59      7.29 o
  -1   8  11       64.07       64.86      5.21 o
   0   8  11      254.03      257.96     11.21 o
   1   8  11     2487.91     2472.66     30.77 o
   2   8  11      949.64      852.94     19.03 o
   3   8  11        0.72       -1.27      4.27 o
   4   8  11      480.58      454.07     11.48 o
   5   8  11      627.37      644.78     23.96 o
   6   8  11      164.23      148.33     11.29 o
   7   8  11       62.22       43.89     10.65 o
   8   8  11       21.36       48.62     13.72 o
   9   8  11      103.54      156.93     22.66 o
  10   8  11       25.38       49.89     20.67 o
  -9   9  11       28.15       25.62     22.53 o
  -8   9  11       37.22       73.86     22.68 o
  -7   9  11       47.41       39.43     13.88 o
  -6   9  11       61.40       40.63     12.79 o
  -5   9  11       39.40       38.71      7.89 o
  -4   9  11        4.29       17.73      8.36 o
  -3   9  11       22.43       16.93      7.17 o
  -2   9  11       99.18      101.86      6.93 o
  -1   9  11      509.52      574.82     11.66 o
   0   9  11      885.02      791.17     23.26 o
   1   9  11      100.30       93.07      7.76 o
   2   9  11        1.19        3.54      6.37 o
   3   9  11      200.91      189.07     10.58 o
   4   9  11      186.90      183.09      8.75 o
   5   9  11        0.42        8.44      8.68 o
   6   9  11       35.65       54.82     12.23 o
   7   9  11       64.66       69.82     12.96 o
   8   9  11       98.62      118.66     15.39 o
   9   9  11       37.95       84.85     19.66 o
  10   9  11        4.95       42.61     18.67 o
  -8  10  11        0.19       34.49     21.93 o
  -7  10  11        0.01       -1.94     12.21 o
  -6  10  11        2.49       -8.37     21.58 o
  -5  10  11       42.96       42.33     11.43 o
  -4  10  11      935.16     1005.85     22.52 o
  -3  10  11      191.46      201.29     13.84 o
  -2  10  11       94.42       83.27      7.09 o
  -1  10  11      212.07      207.51      6.57 o
   0  10  11      231.79      212.35     11.43 o
   1  10  11     1482.75     1446.29     20.86 o
   2  10  11      698.19      699.68     21.86 o
   3  10  11       84.15       61.85     10.26 o
   4  10  11      441.67      441.31     13.72 o
   5  10  11      228.79      210.65     11.93 o
   6  10  11      245.76      208.32     11.73 o
   7  10  11       34.33        8.15     11.48 o
   8  10  11      115.29      119.96     21.73 o
   9  10  11       58.19       70.34     21.31 o
  -8  11  11      134.42      214.86     24.97 o
  -7  11  11      347.36      367.87     32.50 o
  -6  11  11      161.06      111.94     21.68 o
  -5  11  11       21.16       10.93     12.73 o
  -4  11  11      108.15       91.29     14.88 o
  -3  11  11     1114.98     1155.14     24.45 o
  -2  11  11      754.15      860.01     23.18 o
  -1  11  11       47.69       47.20      9.77 o
   0  11  11      159.43      149.84     11.35 o
   1  11  11      794.44      842.85     16.04 o
   2  11  11      458.90      459.23     13.66 o
   3  11  11      200.92      181.09     11.19 o
   4  11  11       64.99       76.67     10.40 o
   5  11  11       89.89      105.61     14.89 o
   6  11  11       96.68      109.22     14.97 o
   7  11  11       32.10       23.56     13.16 o
   8  11  11        0.36      -15.53     15.53 o
   9  11  11        7.26       -4.80     15.55 o
  -6  12  11      186.13      206.99     29.41 o
  -5  12  11      427.29      413.84     19.65 o
  -4  12  11      603.79      585.68     21.33 o
  -3  12  11       63.16       61.81     16.04 o
  -2  12  11        2.65       21.92     11.74 o
  -1  12  11      249.71      258.19     13.01 o
   0  12  11      166.64      158.53     10.25 o
   1  12  11       43.08       41.58      9.70 o
   2  12  11        7.14        3.63      9.38 o
   3  12  11       38.56       46.62      9.44 o
   4  12  11      417.71      374.79     16.30 o
   5  12  11      315.01      335.88     16.32 o
   6  12  11      117.55      138.94     14.03 o
   7  12  11       24.37        1.87     15.90 o
   8  12  11        0.49      -14.85     14.85 o
  -5  13  11        7.60        4.83     16.07 o
  -4  13  11      143.98      164.30     24.47 o
  -3  13  11      394.33      370.05     19.06 o
  -2  13  11      377.99      363.20     18.33 o
  -1  13  11       77.19       57.74     10.69 o
   0  13  11        5.78        3.05      8.49 o
   1  13  11       86.58       95.21      9.80 o
   2  13  11      337.02      337.15     12.41 o
   3  13  11       24.31       10.87      8.80 o
   4  13  11        0.14      -14.23     14.23 o
   5  13  11        1.00        5.41     13.27 o
   6  13  11       22.51       33.38     14.40 o
   7  13  11       48.85       52.13     16.00 o
   8  13  11       22.33        1.87     15.83 o
  -5  14  11       15.72       16.87     13.49 o
  -4  14  11       20.22       12.04     14.10 o
  -3  14  11       31.06       33.63     13.81 o
  -2  14  11       29.27       33.51     11.61 o
  -1  14  11       33.04       40.21     10.09 o
   0  14  11       36.16       30.42      8.19 o
   1  14  11      136.01      145.43     10.99 o
   2  14  11      141.88      150.28     14.87 o
   3  14  11        9.46       15.79     13.11 o
   4  14  11        9.08        2.63     12.60 o
   5  14  11       14.65       -8.31     14.72 o
   6  14  11      132.47      128.00     16.29 o
   7  14  11       95.72      115.95     16.34 o
  -5  15  11        0.07        5.28     19.69 o
  -4  15  11        6.33      -21.57     31.62 o
  -3  15  11       56.97       46.55     14.91 o
  -2  15  11      298.94      281.86     20.75 o
  -1  15  11      115.87      112.44     13.17 o
   0  15  11        0.54       -3.20      9.41 o
   1  15  11        9.40      -10.53     10.53 o
   2  15  11      135.89      178.50     17.03 o
   3  15  11      238.57      251.42     17.64 o
   4  15  11       58.07       40.86     15.16 o
   5  15  11       10.78       12.86     14.86 o
   6  15  11       59.13       52.00     16.55 o
  -4  16  11        3.00       -4.29     19.89 o
  -3  16  11       13.64       38.93     22.43 o
  -2  16  11       46.50       59.47     15.08 o
  -1  16  11      128.37      149.56     20.21 o
   0  16  11      110.85      122.59     16.52 o
   1  16  11        0.19       -8.87     13.25 o
   2  16  11        1.95       12.69     15.82 o
   3  16  11        0.10       28.01     16.93 o
   4  16  11       15.54       27.01     17.19 o
   5  16  11        4.24       -8.74     15.31 o
  -3  17  11       79.16       48.90     19.35 o
  -2  17  11      244.37      275.74     25.31 o
  -1  17  11       60.44       97.42     22.07 o
   0  17  11       30.12        6.33     20.43 o
   1  17  11      262.78      274.10     16.94 o
   2  17  11       85.26       70.41     16.47 o
   3  17  11       50.30       64.13     16.83 o
   4  17  11        1.55      -15.85     15.85 o
   0  18  11      137.08      127.73     22.28 o
   1  18  11        0.43      -11.64     22.15 o
  -2 -12  12        5.71        2.24     23.28 o
   0 -12  12        3.93      -15.67     16.43 o
   1 -12  12       59.88       76.13     19.59 o
   2 -12  12       14.00       43.06     19.14 o
  -4 -11  12        1.45       -2.04     23.42 o
  -3 -11  12       29.09       21.98     22.83 o
  -2 -11  12       75.70       54.48     24.72 o
  -1 -11  12       34.77       19.15     15.17 o
   0 -11  12       93.81       69.14     17.84 o
   1 -11  12       47.70       25.85     16.94 o
   2 -11  12       62.78       52.49     15.25 o
   3 -11  12      157.86      223.54     22.19 o
   4 -11  12       11.01       38.28     23.03 o
  -5 -10  12        2.39       -4.44     27.56 o
  -4 -10  12       11.59        5.98     22.28 o
  -3 -10  12       47.98       51.88     21.18 o
  -2 -10  12        9.78        4.93     20.88 o
  -1 -10  12       31.81       38.18     14.76 o
   0 -10  12       14.83       27.41     12.32 o
   1 -10  12       65.65       62.35     12.61 o
   2 -10  12       92.32       97.96     13.55 o
   3 -10  12       21.09       33.52     17.91 o
   4 -10  12       52.42       78.47     18.72 o
   5 -10  12       39.25       34.73     18.39 o
  -6  -9  12        5.11      -28.56     28.56 o
  -5  -9  12        0.11      -24.12     27.11 o
  -4  -9  12        1.97        6.68     20.48 o
  -3  -9  12       20.03       42.16     22.28 o
  -2  -9  12       18.68        7.46     11.90 o
  -1  -9  12        6.40       13.22      9.49 o
   0  -9  12        0.00       -0.61      8.62 o
   1  -9  12       28.11       25.49     11.08 o
   2  -9  12       17.30        9.21     12.01 o
   3  -9  12       69.64       72.72     17.72 o
   4  -9  12        3.99       26.13     18.42 o
   5  -9  12        0.17        2.69     18.24 o
   6  -9  12        0.89       -3.45     19.60 o
  -7  -8  12       11.48       17.33     21.71 o
  -6  -8  12       36.98       34.74     18.09 o
  -5  -8  12       12.43        9.17     22.73 o
  -4  -8  12        3.94       -1.55     25.92 o
  -3  -8  12       67.31       63.55     24.92 o
  -2  -8  12       21.45       18.62      9.95 o
  -1  -8  12      110.28      110.64     11.47 o
   0  -8  12        0.79        1.72      9.05 o
   1  -8  12       23.80       25.37     10.65 o
   2  -8  12        7.05       -5.60     11.03 o
   3  -8  12       36.64       14.21     16.85 o
   4  -8  12      126.02      134.73     18.02 o
   5  -8  12       47.06       44.48     19.29 o
   6  -8  12        0.08      -10.15     17.21 o
   7  -8  12        0.07       -1.70     18.01 o
  -7  -7  12       48.20       63.08     22.08 o
  -6  -7  12        0.42        1.69     20.47 o
  -5  -7  12       47.08       43.47     17.97 o
  -4  -7  12       82.03       73.89     13.54 o
  -3  -7  12      142.51      145.03     15.12 o
  -2  -7  12       12.49       11.45     10.39 o
  -1  -7  12        0.04        2.35     10.29 o
   0  -7  12       69.52       71.50      9.90 o
   1  -7  12      150.62      160.45     12.70 o
   2  -7  12       11.87       -6.38     12.17 o
   3  -7  12        1.06      -11.04     16.65 o
   4  -7  12       34.53       12.99     15.38 o
   5  -7  12        0.35       10.10     16.47 o
   6  -7  12        5.63       14.91     15.59 o
   7  -7  12       29.10       21.33     17.96 o
   8  -7  12       60.92       42.82     22.62 o
  -8  -6  12       20.37       46.47     19.96 o
  -7  -6  12        5.37       19.56     18.77 o
  -6  -6  12       77.35       88.10     28.43 o
  -5  -6  12       72.63       76.05     12.70 o
  -4  -6  12        5.66        7.79     11.28 o
  -3  -6  12       37.10       40.72     11.85 o
  -2  -6  12      142.21      139.55     12.11 o
  -1  -6  12      454.59      451.70     14.85 o
   0  -6  12       60.62       58.80      9.44 o
   1  -6  12      101.18       94.21     11.52 o
   2  -6  12        3.52      -11.64     11.64 o
   3  -6  12      161.77      168.79     18.08 o
   4  -6  12       86.42       79.81     17.68 o
   5  -6  12       45.68       49.05     17.98 o
   6  -6  12       75.48       97.74     19.07 o
   7  -6  12        0.33       23.36     16.93 o
   8  -6  12       44.71       64.78     22.02 o
  -8  -5  12       11.14       18.00     18.72 o
  -7  -5  12      104.51      116.29     45.08 o
  -6  -5  12       18.73       19.07     12.90 o
  -5  -5  12        7.79        0.01     11.19 o
  -4  -5  12        0.12       -0.34     10.97 o
  -3  -5  12      204.42      202.63     10.28 o
  -2  -5  12      411.27      402.25     13.35 o
  -1  -5  12       20.98       35.06     11.46 o
   0  -5  12        2.70       17.82      9.05 o
   1  -5  12      131.70      147.77     12.85 o
   2  -5  12      283.96      294.52     15.15 o
   3  -5  12      370.94      374.61     19.94 o
   4  -5  12       12.43       52.91     18.58 o
   5  -5  12      107.14      113.90     19.77 o
   6  -5  12       46.54       51.34     17.15 o
   7  -5  12      130.27      144.19     33.44 o
   8  -5  12       31.54       40.91     26.37 o
   9  -5  12        7.23       43.81     25.47 o
  -8  -4  12       19.44       10.21     15.59 o
  -7  -4  12        7.46        4.81     12.20 o
  -6  -4  12       13.14       13.71     12.39 o
  -5  -4  12       64.22       34.38     10.82 o
  -4  -4  12       19.85        0.87     11.73 o
  -3  -4  12       21.56       16.82      7.82 o
  -2  -4  12        0.69        5.59      8.61 o
  -1  -4  12     1243.45     1244.42     19.78 o
   0  -4  12      601.29      649.24     30.54 o
   1  -4  12       17.71       11.03     10.55 o
   2  -4  12      516.29      490.50     15.96 o
   3  -4  12       33.68       25.02     14.26 o
   4  -4  12      448.57      464.26     21.37 o
   5  -4  12      375.26      492.88     49.52 o
   6  -4  12        6.10        6.40     16.16 o
   7  -4  12       15.34       23.50     17.35 o
   8  -4  12       53.69       64.43     20.15 o
   9  -4  12       84.24       88.47     24.68 o
  -9  -3  12        1.49      -13.52     15.73 o
  -8  -3  12        0.21       -8.90     13.38 o
  -7  -3  12       36.40       35.00     13.56 o
  -6  -3  12       61.79       44.94     13.53 o
  -5  -3  12       44.95       35.66     11.81 o
  -4  -3  12        8.31       -9.33     11.23 o
  -3  -3  12      260.55      265.90      6.98 o
  -2  -3  12      196.73      190.35      9.01 o
  -1  -3  12       82.50       79.62      7.88 o
   0  -3  12      239.36      241.27     11.37 o
   1  -3  12      774.27      731.16     15.54 o
   2  -3  12      877.10      987.86     24.65 o
   3  -3  12       53.21       55.68     13.70 o
   4  -3  12        4.14       -1.65     14.42 o
   5  -3  12      223.87      224.50     17.79 o
   6  -3  12      163.79      129.25     18.76 o
   7  -3  12       33.50       22.68     16.81 o
   8  -3  12        2.84      -16.76     17.33 o
   9  -3  12       12.47       -8.87     18.87 o
  -9  -2  12        0.51      -12.15     12.15 o
  -8  -2  12        3.07        0.14     10.90 o
  -7  -2  12       17.53       19.38     12.19 o
  -6  -2  12      120.10      131.32     14.65 o
  -5  -2  12        6.25       -0.25     13.26 o
  -4  -2  12       15.87       11.99     14.21 o
  -3  -2  12        9.16        9.34      4.38 o
  -2  -2  12       65.53       67.99      6.38 o
  -1  -2  12      179.78      189.40     13.64 o
   0  -2  12      406.39      428.82     10.58 o
   1  -2  12      600.59      566.59     20.39 o
   2  -2  12       27.93       23.88      7.81 o
   3  -2  12       47.43       34.86      9.48 o
   4  -2  12      135.02      134.91     11.50 o
   5  -2  12        7.48       18.62     11.64 o
   6  -2  12        6.26        4.85     15.35 o
   7  -2  12        0.07      -12.29     15.48 o
   8  -2  12       19.53       20.55     16.64 o
   9  -2  12        3.31       -3.08     18.14 o
  -9  -1  12       33.07       35.10     11.58 o
  -8  -1  12       36.88       32.84     11.12 o
  -7  -1  12       27.44       34.80     12.21 o
  -6  -1  12       74.20       72.28     12.16 o
  -5  -1  12      193.33      209.05     16.05 o
  -4  -1  12      327.11      291.06     16.20 o
  -3  -1  12      307.76      329.50     14.20 o
  -2  -1  12      460.14      440.86     11.08 o
  -1  -1  12        0.03        1.62      3.45 o
   0  -1  12     1008.02      985.10     13.93 o
   1  -1  12      711.04      694.10     12.67 o
   2  -1  12     1205.48     1178.52     15.37 o
   3  -1  12      290.42      300.33     11.25 o
   4  -1  12      203.44      179.01     12.20 o
   5  -1  12      132.11      121.51     12.63 o
   6  -1  12      258.67      257.12     22.72 o
   7  -1  12       67.62       36.36     20.19 o
   8  -1  12        2.45      -12.41     14.14 o
   9  -1  12        1.30      -18.59     18.59 o
  10  -1  12        0.60       -3.15     16.69 o
  -9   0  12        2.07        6.83     11.91 o
  -8   0  12       17.83       15.29     10.42 o
  -7   0  12       84.60       86.33     12.42 o
  -6   0  12      335.84      366.30     17.24 o
  -5   0  12      285.33      268.52     13.07 o
  -4   0  12      148.52      129.64     12.79 o
  -3   0  12      249.53      204.61     11.73 o
  -2   0  12      453.42      485.28     11.63 o
  -1   0  12      401.95      309.51     27.57 o
   0   0  12      206.46      208.30      5.92 o
   1   0  12        9.70        7.70      4.40 o
   2   0  12      665.19      663.23     12.35 o
   3   0  12      561.13      498.82     12.59 o
   4   0  12      780.12      802.91     17.41 o
   5   0  12      134.86      121.39     13.10 o
   6   0  12      140.23      113.60     14.72 o
   7   0  12        2.45       16.42     13.58 o
   8   0  12       20.88       18.10     11.50 o
   9   0  12       34.35       23.69     14.98 o
  10   0  12       19.29       36.16     16.44 o
  -9   1  12       17.62        6.89     12.93 o
  -8   1  12       15.11        6.12     11.02 o
  -7   1  12       98.81      119.45     11.82 o
  -6   1  12       48.25       42.20     10.60 o
  -5   1  12       39.41       41.21     11.94 o
  -4   1  12       96.15       68.93      9.46 o
  -3   1  12      162.68      140.98      7.10 o
  -2   1  12       51.69       82.84      7.11 o
  -1   1  12       97.74       96.23      9.58 o
   0   1  12      465.43      390.81      9.53 o
   1   1  12      335.56      322.69      6.19 o
   2   1  12     1371.55     1432.43     14.13 o
   3   1  12     1337.97     1430.02     17.60 o
   4   1  12       11.75       22.35     10.50 o
   5   1  12       39.38       47.75     12.01 o
   6   1  12      689.69      708.67     16.41 o
   7   1  12      451.04      493.78     20.44 o
   8   1  12        2.21        8.57     13.51 o
   9   1  12       29.14       34.64     14.89 o
  10   1  12       69.65      110.41     17.88 o
  -9   2  12       23.26        6.63     12.73 o
  -8   2  12        0.81       -7.33     10.32 o
  -7   2  12        1.55       -4.57      9.80 o
  -6   2  12      214.40      224.04     13.03 o
  -5   2  12       76.39       67.91     11.29 o
  -4   2  12       82.65       73.22      8.47 o
  -3   2  12        7.15        2.90      7.38 o
  -2   2  12       60.25       51.97      6.98 o
  -1   2  12     1537.34     1559.49     45.30 o
   0   2  12      634.19      579.46     13.22 o
   1   2  12      143.37      134.42      5.80 o
   2   2  12      418.28      388.97      9.42 o
   3   2  12     1413.90     1508.27     17.12 o
   4   2  12     2192.45     1971.96     37.84 o
   5   2  12     1185.81     1183.48     20.86 o
   6   2  12        6.19       53.49     14.36 o
   7   2  12       85.04       93.15     15.99 o
   8   2  12      165.54      165.41     16.21 o
   9   2  12       13.07        2.18     12.44 o
  10   2  12       13.02       15.73     18.73 o
  -9   3  12       17.22       -2.38     12.05 o
  -8   3  12        0.20       -4.23      9.88 o
  -7   3  12        0.18       -8.05     10.21 o
  -6   3  12      114.57      108.07     11.37 o
  -5   3  12      111.93      122.70     12.80 o
  -4   3  12       50.03       42.58      9.10 o
  -3   3  12       92.65       97.21      9.32 o
  -2   3  12        1.57       -2.84      6.73 o
  -1   3  12      326.30      304.50      9.61 o
   0   3  12      180.70      194.43      6.03 o
   1   3  12      787.53      821.25      7.97 o
   2   3  12     1177.34     1059.82     10.57 o
   3   3  12      182.09      187.30     10.10 o
   4   3  12        8.43       16.69      9.31 o
   5   3  12      184.92      194.88     12.76 o
   6   3  12      451.37      484.04     16.72 o
   7   3  12      520.39      553.26     19.39 o
   8   3  12        0.01       15.65     13.97 o
   9   3  12       24.26        9.22     14.62 o
  10   3  12       16.94        2.92     12.79 o
  -9   4  12        3.87       -5.21     14.44 o
  -8   4  12       17.58       20.64     11.09 o
  -7   4  12       22.56       10.91      9.52 o
  -6   4  12       32.38       27.31     10.49 o
  -5   4  12      100.04      116.60     12.53 o
  -4   4  12       25.12       18.50      8.90 o
  -3   4  12      680.00      600.24     23.88 o
  -2   4  12      674.80      666.26     16.74 o
  -1   4  12      295.47      291.36     10.97 o
   0   4  12      297.85      293.07      7.16 o
   1   4  12        1.57        2.63      3.79 o
   2   4  12      457.04      391.15      6.89 o
   3   4  12      487.99      476.35      9.30 o
   4   4  12      170.92      150.22      9.84 o
   5   4  12        0.06       -3.22      8.79 o
   6   4  12      112.80       91.32     12.15 o
   7   4  12      158.21      138.12     16.33 o
   8   4  12       17.56       23.01     13.65 o
   9   4  12       18.10        9.34     13.47 o
  10   4  12        3.70      -14.96     14.96 o
  -9   5  12      132.39      154.76     17.17 o
  -8   5  12       40.73       45.78     16.31 o
  -7   5  12       19.80       27.63     11.68 o
  -6   5  12       61.50       45.34     12.50 o
  -5   5  12      448.27      457.36     16.04 o
  -4   5  12     1179.03     1201.70     17.37 o
  -3   5  12       11.04        7.13      8.37 o
  -2   5  12      149.75      143.77      7.75 o
  -1   5  12      340.06      300.09      6.83 o
   0   5  12      456.44      435.83      7.05 o
   1   5  12      687.90      604.87      6.45 o
   2   5  12      130.25      165.46      6.11 o
   3   5  12      170.34      137.80      6.49 o
   4   5  12       96.64       82.31      9.13 o
   5   5  12       76.49       93.57      9.68 o
   6   5  12       37.45       21.12      9.58 o
   7   5  12        0.30      -14.61     14.61 o
   8   5  12        2.72       12.98     13.41 o
   9   5  12        5.51       10.16     12.49 o
  10   5  12        0.15      -14.28     14.28 o
  -9   6  12        1.21       43.76     15.43 o
  -8   6  12      144.83      118.15     17.05 o
  -7   6  12      288.06      293.12     14.31 o
  -6   6  12      339.59      323.51     20.36 o
  -5   6  12      108.95      130.85     12.18 o
  -4   6  12       39.54       48.33      6.74 o
  -3   6  12     1167.39     1127.04     16.60 o
  -2   6  12     1199.29     1205.30     20.50 o
  -1   6  12      353.47      343.32      6.88 o
   0   6  12        4.52        2.63      4.79 o
   1   6  12        0.52       -4.93      4.93 o
   2   6  12      495.92      527.36      9.21 o
   3   6  12      586.20      519.04     10.31 o
   4   6  12      218.73      194.50     21.32 o
   5   6  12        5.66       -2.45     10.04 o
   6   6  12        5.11       -2.71      9.85 o
   7   6  12       43.18       30.44     12.40 o
   8   6  12       38.39       30.15     14.20 o
   9   6  12      112.17      137.90     15.46 o
  10   6  12       15.20       -8.12     18.51 o
  -9   7  12       60.58       60.10     18.52 o
  -8   7  12       67.86       80.73     19.91 o
  -7   7  12        2.11        2.91     11.13 o
  -6   7  12      235.85      220.77     16.33 o
  -5   7  12      333.28      365.39     17.78 o
  -4   7  12     1440.87     1473.38     28.28 o
  -3   7  12      491.16      462.62     13.56 o
  -2   7  12       97.61       93.22      5.14 o
  -1   7  12      392.57      335.27      6.02 o
   0   7  12      484.16      475.43     10.67 o
   1   7  12      667.00      633.51     16.28 o
   2   7  12        0.71       -5.37      5.91 o
   3   7  12      173.65      159.48      7.51 o
   4   7  12      102.21       99.65      9.69 o
   5   7  12        5.18       -4.46      9.21 o
   6   7  12      293.60      271.14     12.59 o
   7   7  12       99.85       99.37     11.74 o
   8   7  12       28.05       41.94     12.58 o
   9   7  12        2.09       35.97     19.98 o
  10   7  12        7.16       10.04     20.27 o
  -9   8  12       29.84       66.40     33.42 o
  -8   8  12        4.08       17.50     12.69 o
  -7   8  12       19.67        8.34     14.98 o
  -6   8  12       91.41       86.36     14.19 o
  -5   8  12       20.97       29.31     11.66 o
  -4   8  12        1.84        0.47      8.21 o
  -3   8  12       42.52       39.39      6.96 o
  -2   8  12      999.68      999.97     16.25 o
  -1   8  12      118.00      103.47      5.51 o
   0   8  12       24.74       34.40      8.22 o
   1   8  12      409.71      396.64     11.56 o
   2   8  12      328.75      379.92     12.78 o
   3   8  12      548.04      541.10      8.86 o
   4   8  12      440.31      439.95     19.71 o
   5   8  12      356.71      401.24     16.48 o
   6   8  12      177.34      152.17     10.99 o
   7   8  12      124.09      138.18     15.20 o
   8   8  12      252.61      300.19     26.76 o
   9   8  12       50.56      101.44     16.68 o
  10   8  12        8.83       40.20     19.76 o
  -8   9  12       80.35       62.05     16.01 o
  -7   9  12       41.46       39.24     14.02 o
  -6   9  12        0.27       -5.08     11.36 o
  -5   9  12       21.50       19.21      9.91 o
  -4   9  12      506.36      555.17     19.41 o
  -3   9  12      390.73      380.90     15.26 o
  -2   9  12       67.59       56.22      7.23 o
  -1   9  12      229.45      250.36      7.07 o
   0   9  12      597.41      507.43     12.85 o
   1   9  12      931.27     1002.57     16.09 o
   2   9  12      518.65      450.13     13.07 o
   3   9  12        0.79       -4.58      6.06 o
   4   9  12      542.14      534.33     11.95 o
   5   9  12      542.76      464.13     12.69 o
   6   9  12       48.98       55.40     13.90 o
   7   9  12       46.06       51.93     13.37 o
   8   9  12        3.74       31.88     13.86 o
   9   9  12       91.06      123.07     20.93 o
  -8  10  12       59.78       62.19     14.62 o
  -7  10  12       76.61       85.27     28.81 o
  -6  10  12        2.00       -0.03     12.45 o
  -5  10  12        1.33       -4.11     10.97 o
  -4  10  12       12.30       25.90      8.72 o
  -3  10  12      213.26      220.74     11.85 o
  -2  10  12      394.43      403.99     10.42 o
  -1  10  12      498.21      476.90      8.52 o
   0  10  12      112.97      117.83     10.64 o
   1  10  12       65.76       77.48     10.37 o
   2  10  12      206.54      200.27     13.61 o
   3  10  12      397.65      409.80     13.78 o
   4  10  12        5.79        2.00     10.59 o
   5  10  12      112.23      119.29     11.86 o
   6  10  12        6.84        6.59     11.02 o
   7  10  12        3.03       -3.33     12.06 o
   8  10  12        0.43       17.89     18.83 o
   9  10  12        5.68       19.51     19.90 o
  -8  11  12       11.03       45.21     19.84 o
  -7  11  12        1.31       15.74     13.59 o
  -6  11  12      130.99      161.90     16.85 o
  -5  11  12      121.47      119.35     13.10 o
  -4  11  12      178.11      143.49     10.59 o
  -3  11  12      389.30      388.93     12.12 o
  -2  11  12      112.83       84.62      7.41 o
  -1  11  12      661.90      676.57     15.34 o
   0  11  12      840.09      826.85     16.28 o
   1  11  12      685.04      668.44     15.80 o
   2  11  12       29.72       14.98     10.29 o
   3  11  12      244.80      243.10     12.08 o
   4  11  12      270.89      262.69     12.58 o
   5  11  12       80.81       72.80     11.05 o
   6  11  12        0.22      -11.24     11.24 o
   7  11  12       19.76      -15.44     15.44 o
   8  11  12       43.04       24.22     13.86 o
   9  11  12        1.59       -3.54     17.61 o
  -7  12  12      185.92      229.57     30.10 o
  -6  12  12       27.99       31.90     24.92 o
  -5  12  12       18.12       36.03     24.37 o
  -4  12  12      119.29      119.48     15.05 o
  -3  12  12      710.14      609.09     31.65 o
  -2  12  12     1141.31     1198.14     22.21 o
  -1  12  12      213.42      235.42     12.51 o
   0  12  12      164.43      163.07      9.85 o
   1  12  12      189.22      189.03     11.16 o
   2  12  12       96.13       72.62      9.54 o
   3  12  12       49.33       37.69      9.37 o
   4  12  12        9.89       16.50      9.81 o
   5  12  12      172.41      178.53     15.60 o
   6  12  12       70.15       62.78     14.91 o
   7  12  12        6.83       -9.59     15.49 o
   8  12  12        4.14      -17.67     17.67 o
  -6  13  12      105.66      103.47     30.20 o
  -5  13  12      198.32      182.57     23.97 o
  -4  13  12       87.62       86.98     14.76 o
  -3  13  12       48.49       34.86     14.50 o
  -2  13  12       32.70       39.71     11.22 o
  -1  13  12      385.66      390.22     13.80 o
   0  13  12      444.85      475.95     13.58 o
   1  13  12      238.39      233.54     14.92 o
   2  13  12       86.79       74.97     10.38 o
   3  13  12        0.08       -6.20      9.59 o
   4  13  12       20.45       15.93     12.91 o
   5  13  12      104.27       87.26     15.09 o
   6  13  12       33.40       35.74     15.15 o
   7  13  12        0.09       -8.11     14.20 o
   8  13  12        5.43       -7.43     15.56 o
  -5  14  12        0.00       -9.37     23.87 o
  -4  14  12       39.72       34.26     13.64 o
  -3  14  12      159.19      186.48     33.94 o
  -2  14  12      325.56      317.07     15.30 o
  -1  14  12       56.71       56.12     10.68 o
   0  14  12        0.47        1.26      8.37 o
   1  14  12       54.39       56.00     10.32 o
   2  14  12      137.02      135.97     11.08 o
   3  14  12      317.37      348.46     24.76 o
   4  14  12       17.35       -0.51     13.07 o
   5  14  12       31.18       30.00     16.84 o
   6  14  12       52.21       58.76     16.10 o
   7  14  12       64.28       81.75     17.91 o
  -4  15  12        6.81      -21.38     21.38 o
  -3  15  12       66.29       64.86     13.70 o
  -2  15  12       65.54       78.79     14.08 o
  -1  15  12       40.87       55.67     11.18 o
   0  15  12        6.73       -1.70      9.78 o
   1  15  12       41.46       31.29     11.31 o
   2  15  12      171.21      125.52     17.49 o
   3  15  12       19.20       33.83     15.44 o
   4  15  12       40.55       32.02     14.59 o
   5  15  12       52.67       47.63     16.03 o
   6  15  12       50.71       90.84     18.32 o
  -3  16  12       51.93       37.20     13.87 o
  -2  16  12      140.13      123.38     15.57 o
  -1  16  12      123.86      110.06     21.71 o
   0  16  12        8.16       -4.74     15.72 o
   1  16  12       91.76       84.76     14.22 o
   2  16  12      133.09      117.67     17.36 o
   3  16  12      247.80      267.85     18.24 o
   4  16  12       57.41       58.01     15.19 o
   5  16  12       34.35       14.55     16.40 o
  -2  17  12       24.90       31.80     19.20 o
  -1  17  12       66.17       86.37     20.83 o
   0  17  12       29.71        2.80     21.12 o
   1  17  12        6.90        6.56     14.26 o
   2  17  12       33.98       23.44     17.61 o
   3  17  12       23.07       16.79     15.85 o
  -2 -11  13       12.63       18.94     20.48 o
   0 -11  13       42.53       54.18     29.56 o
   1 -11  13       35.99       31.99     17.03 o
   2 -11  13        0.07       19.75     16.61 o
  -4 -10  13        0.61        0.25     19.59 o
  -3 -10  13        3.64        3.84     21.83 o
  -2 -10  13       72.02       48.74     19.04 o
  -1 -10  13       26.51       27.96     21.13 o
   0 -10  13        0.63        2.41     15.80 o
   1 -10  13       15.88       14.74     11.94 o
   2 -10  13       51.70       62.10     13.50 o
   3 -10  13      122.60      130.08     14.83 o
   4 -10  13        5.77       23.72     18.85 o
  -5  -9  13        0.07        4.54     26.42 o
  -4  -9  13        5.39        0.25     23.52 o
  -3  -9  13       10.73       -0.45     23.47 o
  -2  -9  13        0.05       12.21     21.63 o
  -1  -9  13       76.52       47.55     20.14 o
   0  -9  13       72.80       72.65     10.27 o
   1  -9  13       65.16       66.83     12.44 o
   2  -9  13       17.67       12.54     12.32 o
   3  -9  13        4.64       19.99     12.94 o
   4  -9  13       58.31       65.74     18.84 o
   5  -9  13       12.33       24.29     19.34 o
  -6  -8  13        6.43       10.62     23.62 o
  -5  -8  13       24.86       24.07     23.33 o
  -4  -8  13        3.83        2.39     25.57 o
  -3  -8  13        8.12       12.36     20.29 o
  -2  -8  13       65.61       53.43     13.23 o
  -1  -8  13        1.38        3.01     13.03 o
   0  -8  13       14.43       15.17      8.92 o
   1  -8  13       13.68       19.57     10.30 o
   2  -8  13        0.18      -11.15     11.15 o
   3  -8  13       17.54        7.10     14.44 o
   4  -8  13       16.27       18.29     16.67 o
   5  -8  13        0.43       -1.11     16.17 o
   6  -8  13        7.15       -2.19     16.37 o
  -6  -7  13       33.86       37.57     19.33 o
  -5  -7  13        4.30        0.09     20.39 o
  -4  -7  13        1.68       -7.63     25.47 o
  -3  -7  13        2.98        1.13     13.11 o
  -2  -7  13       58.68       51.67     21.68 o
  -1  -7  13       78.16      100.91     11.39 o
   0  -7  13      134.44      147.98     10.69 o
   1  -7  13        0.26        4.38     10.86 o
   2  -7  13       19.66       -3.07     11.68 o
   3  -7  13       11.19        2.48     14.75 o
   4  -7  13       13.00       14.52     15.76 o
   5  -7  13       81.27       72.49     16.41 o
   6  -7  13        2.83       -9.77     16.70 o
   7  -7  13        5.09        0.44     19.14 o
  -7  -6  13       20.16       25.77     20.47 o
  -6  -6  13        2.91        7.22     22.84 o
  -5  -6  13       23.42       29.77     18.52 o
  -4  -6  13      116.29      118.05     13.09 o
  -3  -6  13       12.26       13.33     11.26 o
  -2  -6  13       81.68       87.85     15.69 o
  -1  -6  13       53.90       43.24     10.87 o
   0  -6  13        0.11       12.23      9.17 o
   1  -6  13      107.92       98.66     11.93 o
   2  -6  13      157.89      139.14     13.71 o
   3  -6  13       81.60       79.20     17.01 o
   4  -6  13       13.47       10.28     15.52 o
   5  -6  13        7.29        7.23     16.80 o
   6  -6  13      149.57      145.95     19.09 o
   7  -6  13       74.13       75.77     19.95 o
  -7  -5  13        3.25       10.15     21.35 o
  -6  -5  13       85.97      114.99     18.65 o
  -5  -5  13       49.93       39.07     13.12 o
  -4  -5  13       21.74       17.93     12.20 o
  -3  -5  13      108.97       94.51     12.52 o
  -2  -5  13       97.49       86.59     13.34 o
  -1  -5  13      164.66      171.15     13.45 o
   0  -5  13      269.29      297.23     13.41 o
   1  -5  13      140.87      127.65     11.98 o
   2  -5  13        2.85       -2.12     10.94 o
   3  -5  13      147.64      187.62     17.79 o
   4  -5  13      340.03      351.02     24.87 o
   5  -5  13      209.93      204.76     19.94 o
   6  -5  13        2.09       13.55     17.68 o
   7  -5  13        8.07       18.59     17.68 o
   8  -5  13       96.70      120.12     19.79 o
  -8  -4  13        8.55       -1.80     20.99 o
  -7  -4  13       67.59      100.64     13.86 o
  -6  -4  13       35.18       35.13     13.09 o
  -5  -4  13        0.39        3.85     12.19 o
  -4  -4  13       23.48       28.92     12.42 o
  -3  -4  13       21.22       23.03     11.97 o
  -2  -4  13      192.99      209.01     15.09 o
  -1  -4  13      285.95      304.44     12.84 o
   0  -4  13      412.23      446.58     14.54 o
   1  -4  13      230.14      254.32     13.56 o
   2  -4  13      171.69      181.61     15.74 o
   3  -4  13      253.69      218.95     14.84 o
   4  -4  13        3.14       26.03     16.73 o
   5  -4  13       67.22      122.80     19.58 o
   6  -4  13      205.61      199.57     21.02 o
   7  -4  13       24.67       35.27     22.23 o
   8  -4  13        0.05        4.57     20.33 o
  -8  -3  13        0.76       -4.74     12.69 o
  -7  -3  13        2.52        0.64     12.38 o
  -6  -3  13       56.35       55.14     12.06 o
  -5  -3  13      195.57      181.10     15.62 o
  -4  -3  13       37.52       31.74     13.39 o
  -3  -3  13       58.50       38.79     11.27 o
  -2  -3  13        5.50      -11.70     11.85 o
  -1  -3  13       21.58       11.37      7.57 o
   0  -3  13       63.23       81.25     10.14 o
   1  -3  13       50.82       47.03     10.53 o
   2  -3  13        0.06        0.80     10.68 o
   3  -3  13       92.66       77.99     11.57 o
   4  -3  13      116.86      108.96     15.57 o
   5  -3  13      405.02      460.05     59.09 o
   6  -3  13       44.07       51.44     18.48 o
   7  -3  13        8.58        9.55     26.34 o
   8  -3  13        6.76      -13.80     18.90 o
   9  -3  13       23.77       10.21     18.80 o
  -8  -2  13        3.48        7.05     11.65 o
  -7  -2  13        9.84        3.42     12.50 o
  -6  -2  13        6.60        6.30     12.02 o
  -5  -2  13      183.99      151.93     14.38 o
  -4  -2  13      234.73      200.73     20.72 o
  -3  -2  13      155.65      137.86      8.45 o
  -2  -2  13       40.23       11.63      8.09 o
  -1  -2  13       26.09       14.62      6.18 o
   0  -2  13      156.22      126.56      8.56 o
   1  -2  13      817.92      826.74     16.34 o
   2  -2  13      132.48      102.68     11.10 o
   3  -2  13        0.50       -9.64      9.64 o
   4  -2  13       15.47        7.99      9.85 o
   5  -2  13       28.37       28.41     11.67 o
   6  -2  13       53.18       44.95     17.17 o
   7  -2  13        8.96       -0.25     16.84 o
   8  -2  13        3.74       -5.07     16.37 o
   9  -2  13        1.47      -16.49     20.07 o
  -9  -1  13        0.48       10.10     13.44 o
  -8  -1  13        6.44        9.27     12.36 o
  -7  -1  13       39.44       42.20     12.66 o
  -6  -1  13       55.34       67.35     13.73 o
  -5  -1  13      150.28      154.32     14.68 o
  -4  -1  13      360.72      295.85     15.45 o
  -3  -1  13      507.38      466.64     13.25 o
  -2  -1  13      162.37      167.95     10.11 o
  -1  -1  13      253.50      247.94      9.56 o
   0  -1  13       16.58       11.89      4.31 o
   1  -1  13       28.04       28.67      6.41 o
   2  -1  13       56.93       48.20      8.28 o
   3  -1  13       81.23       73.29      8.98 o
   4  -1  13       29.99       15.41      9.72 o
   5  -1  13       18.79       17.97     11.34 o
   6  -1  13        1.77        2.85     12.64 o
   7  -1  13       10.89        3.17     13.18 o
   8  -1  13        1.25      -11.89     14.55 o
   9  -1  13       17.11       13.10     13.64 o
  -9   0  13       51.50       65.28     12.84 o
  -8   0  13       38.34       44.64     11.97 o
  -7   0  13       27.61       23.92     11.87 o
  -6   0  13        4.92       14.75     11.27 o
  -5   0  13       79.00       67.40     13.48 o
  -4   0  13      459.52      427.74     30.27 o
  -3   0  13      148.07      189.60     11.53 o
  -2   0  13        3.67        4.01      4.33 o
  -1   0  13       13.28        5.26      2.37 o
   0   0  13       97.51       91.14      7.71 o
   1   0  13     1164.24     1163.95     18.06 o
   2   0  13      145.17      154.93      9.26 o
   3   0  13       75.68       75.18      9.35 o
   4   0  13       60.03       63.67     10.43 o
   5   0  13       33.31       23.04     11.14 o
   6   0  13      222.38      229.41     15.56 o
   7   0  13       52.50       71.67     14.17 o
   8   0  13       25.41       23.67     11.10 o
   9   0  13        1.68        6.79     14.08 o
  -9   1  13        0.01        4.24     13.02 o
  -8   1  13       27.28       28.52     11.52 o
  -7   1  13       73.87       70.99     11.25 o
  -6   1  13      134.83      145.54     14.85 o
  -5   1  13      280.87      268.56     13.37 o
  -4   1  13      175.37      141.53     11.55 o
  -3   1  13      175.12      167.55      7.96 o
  -2   1  13      460.09      428.39      9.52 o
  -1   1  13      492.91      520.04     15.45 o
   0   1  13      718.47      699.65     13.57 o
   1   1  13       28.05       24.35      5.55 o
   2   1  13      375.27      372.94     10.11 o
   3   1  13     1342.89     1251.41     15.87 o
   4   1  13      155.74      152.00      9.55 o
   5   1  13        0.31       14.26      9.51 o
   6   1  13        0.25        5.72     13.48 o
   7   1  13      171.59      164.81     15.23 o
   8   1  13      102.34       92.95     15.35 o
   9   1  13       18.70        6.81     14.62 o
  10   1  13       12.18       18.91     14.66 o
  -9   2  13        4.56      -10.30     13.76 o
  -8   2  13       17.50       15.55     11.14 o
  -7   2  13       14.13       10.54     10.34 o
  -6   2  13       62.70       66.91     10.60 o
  -5   2  13       80.48       86.28     12.58 o
  -4   2  13      436.50      441.20     14.79 o
  -3   2  13      872.68      809.14     37.69 o
  -2   2  13      717.08      736.71     24.51 o
  -1   2  13      234.00      242.37     12.50 o
   0   2  13      119.50      106.38      9.75 o
   1   2  13     1375.98     1391.78     20.19 o
   2   2  13      598.07      640.78     11.37 o
   3   2  13       31.88       28.50      9.70 o
   4   2  13        6.56       15.80      9.90 o
   5   2  13      851.03      838.91     18.89 o
   6   2  13      943.95      967.94     21.78 o
   7   2  13      110.72      143.11     18.73 o
   8   2  13        3.70       10.95     13.92 o
   9   2  13       16.21        1.42     21.81 o
  10   2  13       15.86       36.73     15.50 o
  -9   3  13        4.31      -12.42     12.55 o
  -8   3  13        0.55       -7.51     12.24 o
  -7   3  13        0.94       -0.40     10.20 o
  -6   3  13       38.95       27.97     10.47 o
  -5   3  13      670.69      740.46     35.87 o
  -4   3  13       99.80       79.65     10.44 o
  -3   3  13       51.09       37.91      7.35 o
  -2   3  13      200.81      191.23      9.52 o
  -1   3  13      354.93      304.30     10.09 o
   0   3  13     1009.21     1001.39     23.40 o
   1   3  13        0.24        2.49      4.44 o
   2   3  13      709.02      647.11     13.36 o
   3   3  13      511.81      497.59     12.73 o
   4   3  13      275.57      280.52     11.87 o
   5   3  13        7.78       22.07      9.71 o
   6   3  13       59.19       72.40     13.51 o
   7   3  13      168.14      157.62     15.68 o
   8   3  13      120.08      112.78     14.04 o
   9   3  13        2.63        2.01     11.65 o
  10   3  13        1.07      -12.82     16.18 o
  -9   4  13       15.22        7.98     17.07 o
  -8   4  13        7.91       10.42     12.86 o
  -7   4  13        0.15       -8.45     11.47 o
  -6   4  13        1.11      -10.34     12.34 o
  -5   4  13        5.91        6.91     11.91 o
  -4   4  13      422.72      399.86     15.16 o
  -3   4  13      100.30       88.40     11.16 o
  -2   4  13        9.02       19.54      8.30 o
  -1   4  13        7.62        2.63      2.75 o
   0   4  13        3.08       -0.87      2.97 o
   1   4  13      986.89     1029.63      9.25 o
   2   4  13      192.07      204.98      8.09 o
   3   4  13      100.03       72.21      7.52 o
   4   4  13       99.32       90.32      9.66 o
   5   4  13       13.89       18.19      9.49 o
   6   4  13      273.94      275.96     17.87 o
   7   4  13       17.25       22.78     13.06 o
   8   4  13        2.25        5.65     12.63 o
   9   4  13        0.36      -12.85     14.32 o
  10   4  13        0.18      -15.20     15.20 o
  -9   5  13        0.02       -3.68     14.70 o
  -8   5  13       70.99       50.16     14.02 o
  -7   5  13      113.91      147.12     14.41 o
  -6   5  13       11.52        1.24     11.46 o
  -5   5  13       91.08      102.64     11.94 o
  -4   5  13        2.51       -6.18      9.19 o
  -3   5  13      938.80      852.58     29.87 o
  -2   5  13      800.71      784.85     16.06 o
  -1   5  13       41.45       27.22      3.68 o
   0   5  13       15.99        8.01      4.06 o
   1   5  13       56.44       70.21      4.66 o
   2   5  13     1575.54     1515.26     21.69 o
   3   5  13      549.12      501.60     15.98 o
   4   5  13       69.77       53.69      8.66 o
   5   5  13        4.11       -0.47     11.26 o
   6   5  13        3.39        2.50     12.01 o
   7   5  13       29.93       31.77     13.04 o
   8   5  13       70.78       82.09     13.96 o
   9   5  13        0.23       -1.84     13.35 o
  10   5  13        0.02      -13.93     13.93 o
  -9   6  13      115.31      158.48     28.63 o
  -8   6  13       53.19       77.56     15.28 o
  -7   6  13       20.80       24.83     14.76 o
  -6   6  13      111.24      134.66     13.42 o
  -5   6  13       49.01       43.83     10.83 o
  -4   6  13      140.64      129.54     10.37 o
  -3   6  13       65.43       74.54      9.66 o
  -2   6  13      292.32      256.84      9.47 o
  -1   6  13      706.28      627.86     13.04 o
   0   6  13      266.68      237.84      6.33 o
   1   6  13       85.62       75.85      5.49 o
   2   6  13       44.70       49.66      6.52 o
   3   6  13       83.28       86.33      8.30 o
   4   6  13       75.16       45.76      9.05 o
   5   6  13       29.39       10.69      9.26 o
   6   6  13      116.45       98.80     10.76 o
   7   6  13        0.08       -3.38     10.57 o
   8   6  13        0.19       10.54     13.64 o
   9   6  13       12.16        9.89     13.44 o
  10   6  13        1.77      -13.84     24.22 o
  -8   7  13       64.33       65.28     13.76 o
  -7   7  13      154.77      146.84     13.67 o
  -6   7  13       27.87       41.13     11.72 o
  -5   7  13       23.32       37.05      9.78 o
  -4   7  13       34.22       38.80     10.12 o
  -3   7  13      415.39      398.98     12.17 o
  -2   7  13      550.76      575.49     16.46 o
  -1   7  13       73.77       81.72      4.71 o
   0   7  13      542.47      549.60     10.56 o
   1   7  13       38.72       25.75      6.69 o
   2   7  13      302.45      297.78      9.01 o
   3   7  13     1060.79     1050.14     37.28 o
   4   7  13      565.63      512.03     14.95 o
   5   7  13      136.48      120.90     10.33 o
   6   7  13       20.01       25.94     10.56 o
   7   7  13      191.90      203.66     15.01 o
   8   7  13      212.75      255.01     17.81 o
   9   7  13       37.80       35.03     24.84 o
  -8   8  13      124.19      119.02     19.23 o
  -7   8  13        1.06      -11.24     11.99 o
  -6   8  13       31.57       30.13     11.70 o
  -5   8  13      257.54      236.00     14.80 o
  -4   8  13      144.43      123.00     13.27 o
  -3   8  13      470.81      502.85     14.76 o
  -2   8  13        0.53        2.01      6.09 o
  -1   8  13      331.62      338.21      7.42 o
   0   8  13      613.37      607.48     13.17 o
   1   8  13      967.54      946.41     28.25 o
   2   8  13      714.77      687.29     11.45 o
   3   8  13       41.05       47.81      6.89 o
   4   8  13      350.36      368.93     16.94 o
   5   8  13      355.61      335.93     16.34 o
   6   8  13      257.46      235.51     12.25 o
   7   8  13       85.79       97.05     14.79 o
   8   8  13      126.07      180.20     19.84 o
   9   8  13       59.80       98.38     15.89 o
  -8   9  13        0.44        5.84     13.66 o
  -7   9  13       50.46       29.26     15.72 o
  -6   9  13        1.52       -5.66     12.38 o
  -5   9  13       17.63       27.78     11.61 o
  -4   9  13        8.13       13.63     11.87 o
  -3   9  13       29.44       32.94      7.67 o
  -2   9  13      689.38      721.31     21.16 o
  -1   9  13      120.90      151.38      6.53 o
   0   9  13      328.43      274.88     12.55 o
   1   9  13      407.62      393.18     12.88 o
   2   9  13       48.80       46.75      7.28 o
   3   9  13      552.18      551.82     10.75 o
   4   9  13       53.41       83.55      9.26 o
   5   9  13       48.07       57.73     12.46 o
   6   9  13       21.53       19.43     13.61 o
   7   9  13      120.54      138.17     15.69 o
   8   9  13      218.99      271.91     26.25 o
   9   9  13       29.76       75.84     19.84 o
  -8  10  13       31.79       13.06     18.48 o
  -7  10  13       13.15       19.34     14.39 o
  -6  10  13       17.03        2.37     11.84 o
  -5  10  13       46.77       48.61     14.38 o
  -4  10  13      340.92      298.55     15.45 o
  -3  10  13      115.99      117.80      8.97 o
  -2  10  13       54.03       39.04      7.26 o
  -1  10  13      520.84      552.18     18.51 o
   0  10  13      786.32      805.44     15.91 o
   1  10  13      155.18      130.34     10.63 o
   2  10  13      198.85      169.87     11.94 o
   3  10  13       17.07       21.25      9.46 o
   4  10  13      188.92      189.28     12.09 o
   5  10  13      140.42      157.55     12.39 o
   6  10  13       19.48       15.82     11.55 o
   7  10  13        5.43      -14.17     14.17 o
   8  10  13        7.00       13.75     20.16 o
   9  10  13       32.13       61.34     20.97 o
  -7  11  13       87.42       69.51     15.37 o
  -6  11  13       70.88       77.20     26.34 o
  -5  11  13       13.35       12.25     11.59 o
  -4  11  13       42.68       36.98     11.47 o
  -3  11  13      379.06      374.05     26.61 o
  -2  11  13      227.42      222.38     14.51 o
  -1  11  13      129.91      114.44     10.97 o
   0  11  13      195.88      172.03      9.82 o
   1  11  13      372.20      354.54     14.81 o
   2  11  13      176.69      157.32     11.32 o
   3  11  13       79.74      101.94     10.93 o
   4  11  13        0.03        8.30     10.09 o
   5  11  13        0.30       -2.88      9.87 o
   6  11  13        4.77      -13.10     13.10 o
   7  11  13        7.31      -15.64     15.64 o
   8  11  13        0.11       -1.55     15.02 o
  -7  12  13       32.43       34.19     26.07 o
  -6  12  13      175.57      171.75     29.95 o
  -5  12  13      228.83      245.51     29.21 o
  -4  12  13       53.51       64.94     22.08 o
  -3  12  13       50.51       49.14     18.54 o
  -2  12  13       87.73      110.63     11.35 o
  -1  12  13      348.42      317.43     12.85 o
   0  12  13      163.23      178.03      9.85 o
   1  12  13        9.07        4.88      9.77 o
   2  12  13       38.55       36.81      9.64 o
   3  12  13      135.16      139.74     10.88 o
   4  12  13      101.00      105.89     10.66 o
   5  12  13       43.65       42.03     13.88 o
   6  12  13       22.49        6.77     14.34 o
   7  12  13        9.69      -14.87     14.87 o
   8  12  13        1.10      -16.68     16.68 o
  -6  13  13       17.05       45.45     28.51 o
  -5  13  13       51.71       61.55     21.98 o
  -4  13  13      151.66      156.40     21.33 o
  -3  13  13      266.74      248.55     23.23 o
  -2  13  13      279.18      281.68     13.04 o
  -1  13  13        0.72       10.49     10.72 o
   0  13  13      188.36      173.33     10.17 o
   1  13  13      186.13      199.15     12.09 o
   2  13  13      296.54      284.53     12.37 o
   3  13  13       53.91       38.52     10.19 o
   4  13  13       29.05        8.00     12.88 o
   5  13  13        0.64        0.84     14.05 o
   6  13  13        0.13      -13.03     13.27 o
   7  13  13        3.32      -12.68     14.28 o
  -5  14  13       52.00       45.30     26.22 o
  -4  14  13       32.76       33.19     16.95 o
  -3  14  13       61.60       68.50     16.63 o
  -2  14  13       15.61       25.63     12.30 o
  -1  14  13       84.42       83.85     11.47 o
   0  14  13      241.14      230.53     11.04 o
   1  14  13      207.31      208.60     15.66 o
   2  14  13      113.42      127.94     11.33 o
   3  14  13        1.86        9.63     12.76 o
   4  14  13       67.06       61.08     14.11 o
   5  14  13       81.92      109.07     16.69 o
   6  14  13       76.89       73.83     16.16 o
  -4  15  13       30.43        9.82     17.10 o
  -3  15  13      134.33      125.38     18.69 o
  -2  15  13      384.85      365.36     17.15 o
  -1  15  13      102.52      106.29     12.57 o
   0  15  13       20.14       15.66     10.88 o
   1  15  13       51.69       54.82     12.40 o
   2  15  13      319.19      377.31     18.60 o
   3  15  13      279.51      328.72     20.75 o
   4  15  13        3.37       -4.68     16.11 o
   5  15  13       43.32       57.99     14.48 o
   6  15  13       30.07       64.42     16.00 o
  -3  16  13       16.31      -10.05     16.36 o
  -2  16  13        2.03       10.06     12.65 o
[truncated: 94,084 more chars]
